# Supplementary material for: The impact of pulsatile vs. non-pulsatile perfusion in patients undergoing cardiopulmonary bypass: A comprehensive systematic review and meta-analysis of 33 randomized controlled trials
Source: PLoS One. 2025 Oct 14;20(10):e0333495. doi: 10.1371/journal.pone.0333495 (PMC12520390; doi:10.1371/journal.pone.0333495)
Supplement: S2 File — (XLSX) [file pone.0333495.s002.xlsx]

## Sheet: Summary Ccs.
	Study Design	Country	Total Participants	Pediatrics or Adults	Operation type	Methods of pulsatility
Adademir et al. 2012	RCT	Turkey	85	Adults	CABG	Roller pump
Akçevin et al. 2010	RCT	USA	289	Pediatrics	Surgery for repair of congenital heart disease	Roller pump
Alkan et al. 2006	RCT	Turkey	50	Pediatrics	Surgery for repair of congenital heart disease	Roller pump
Alkan et al. 2007	RCT	Turkey	215	Pediatrics	Surgery for repair of congenital heart disease	Roller pump
Alkan et al. 2013	RCT	USA	89	Pediatrics	Surgery for repair of congenital heart disease	Roller pump
Amouzegar et al. 2017	RCT	Iran	70	Adults	CABG	Roller pump
Badner et al. 1992	RCT	Canada	100	Adults	CABG	Roller pump
Borulu et al. 2020	RCT	Turkey	40	Adults	CABG	Roller pump	.
Dodonov et al. 2021	RCT	Italy	52	Adults	Aortic valve replacement	Centrifugal pump	.
Driessen et al. 1995	RCT	Belgium	38	Adults	CABG	Centrifugal pump	.
Engels et al. 2014	RCT	Italy	37	Adults	Aortic valve replacement	Centrifugal pump	.
Graßler et al. 2019	RCT	Germany	40	Adults	CABG	NA	.
Gu et al. 2011	RCT	Netherlands	32	Adults	CABG	Centrifugal pump	.
Jiang et al. 2021	RCT	China	60	Adults	Valve disease	Roller pump
Kocakulak et al. 2005	RCT	Turkey	40	Adults	Variable cardiac surgeries	Roller pump
Louagie et al. 1992	RCT	Belgium	100	Adults	CABG	Roller pump
Mali et al. 2021	RCT	Iran	50	Adults	CABG	Roller pump
Mohammadzadeh et al. 2013	RCT	Iran	80	Adults	Variable cardiac surgeries	Roller pump
Murkin et al. 1995	RCT	Canada	316	Adults	CABG	Roller pump
O’Neil et al. 2012	RCT	Canada	20	Adults	Variable cardiac surgeries	Roller pump
O’Neil et al. 2018	RCT	UK	20	Adults	CABG OR valve repair	Roller pump
Onorati et al. 2007	RCT	Italy	100	Adults	CABG	intra-aortic ballon pump
Onorati et al. 2009 a	RCT	Italy	158	Adults	CABG	intra-aortic ballon pump
Onorati et al. 2009 b	RCT	Italy	80	Adults	CABG	intra-aortic ballon pump
Poswal et al. 2004	RCT	India	100	Adults	CABG	Roller pump
Serraino et al. 2012	RCT	Italy	501	Adults	CABG	Roller pump
Sezai et al. 2005	RCT	Japan	24	Adults	CABG	Roller pump
Shahandashti et al. 2023	RCT	Iran	90	Adults	CABG	Roller pump
Tarcan et al. 2004	RCT	Turkey	19	Adults	CABG	Roller pump
Ulus et al. 2023	RCT	Turkey	12	Adults	CABG	Roller pump
Ündar et al. 2022	RCT	USA	159	Pediatrics	surgery for repair of congenital heart disease	Roller pump
Zavareh et al. 2018	RCT	Iran	68	Adults	CABG	NA
Zhao et al. 2011	RCT	China	40	Pediatrics	Tetralogy of Fallot	Roller pump

## Sheet: Baseline
Study ID	Number of patients in each group		Age (Years) Mean(SD)		Gender (Male) N. (%)		Current smoking N (%)		Diabetes mellitus N. (%)		Liver enzymes mean (SD)				Renal function markers
	pulsatile	non-pulsatile	pulsatile	non-pulsatile	pulsatile	non-pulsatile	pulsatile	non-pulsatile	pulsatile	non-pulsatile	Alanine transaminase (IU/L)		Aspartate transaminase (IU/L)		Creatinine		Blood urea nitrogen (BUN)
											pulsatile	non-pulsatile	pulsatile	non-pulsatile	pulsatile	non-pulsatile	pulsatile	non-pulsatile
Adademir et al. 2012	42	43	61.3 ± 10.5	57.5 ± 9.0	31(73.8) 28(65.1)		23 (54.8)	22 (48.8)	10 (23.8)	13 (30.2)	NA	NA	NA	NA	0.94 ± 0.13	0.94 ± 0.17	18.36 ± 7.73	17.36±8.63
Akçevin et al. 2010	208	81	NA	NA	96	27	NA	NA	NA	NA	NA	NA	NA	NA	NA	NA	NA	NA
Alkan et al. 2006	25	25	NA	NA	16 (64)	17 (68)	NA	NA	NA	NA	12.76( 7.8)	11.68 (3.84)	21.2 (15.5)	18.32 (7.20)	0.24 (0.12)	0.31 (0.31)	NA	NA
Alkan et al. 2007	151	64	NA	NA	69 (45.7)	21(32.8)	NA	NA	NA	NA	14.4 (3.7)	14.68 (3.8)	21.8 (9.41)	22.3 (8.20)	0.28 ( 0.16)	0.26 ( 0.11)	NA	NA
Alkan et al. 2013	58	31	NA	NA	28 (48.3)	17 (54.8)	NA	NA	NA	NA	12.76( 7.8)	11.68 (3.84)	21.2 (15.5)	18.32 (7.20)	0.24 (0.12)	0.31 (0.31)	NA	NA
Amouzegar et al. 2017	36	36	61.67 (8.94)	62.00 (7.39)	26 (72.2)	29 (80.6)	NA	NA	10 (27.8)	19 (52.8)	NA	NA	NA	NA	1.18 (± 0.25)	1.36 (± 0.53)	17.72 (± 5.81)	20.86 (± 9.75)
Badner et al. 1992	49	51	61.07 (11.48)	60.23 (11.3)	42 (85.7)	44 (88)	NA	NA	NA	NA	NA	NA	NA	NA	1.138 (0.4)	1.2 (0.35)	16.5 (5.6)	17.4(6.4))
Borulu et al. 2020	20	20	60.45 (7.79)	57.40 (7.59)	17 (85)	17 (85)	NA	NA	3 (15)	5 (25)	NA	NA	NA	NA	NA	NA	NA	NA
Dodonov et al. 2021	27	25	80 (3.1)	80 (3.4)	11 (41)	14 (56)	NA	NA	7 (26)	5 (22)	NA	NA	NA	NA	1.029±0.238	1.12±0.351	NA	NA
Driessen et al. 1995	19	19	63 (7)	63 (9)	15 (78.9)	16 (84.2)	10 (52.6)	6 (31.6)	NA	NA	NA	NA	NA	NA	NA	NA	NA	NA
Engels et al. 2014	18	19	80 (3)	79 (3)	9 (45)	11 (58)	NA	NA	6 (33)	3 (18)	NA	NA	NA	NA	NA	NA	NA	NA
Graßler et al. 2019	21	19	64.5 (10.3)	66.2 (8.8)	18 (86)	16 (84)	NA	NA	7 (33)	7 (37)	NA	NA	NA	NA	NA	NA	NA	NA
Gu et al. 2011	16	16	69 (7)	63 (11)	15 (94)	12 (75)	NA	NA	NA	NA	NA	NA	NA	NA	NA	NA	NA	NA
Jiang et al. 2021	30	30	56±4.1	58±9.2	14 (46.7)	12 (40)	NA	NA	NA	NA	NA	NA	NA	NA	69.97 ± 19.83 mmol/ml	71.52 ± 21.64 mmol/ml	189.65 ± 58.17 μmol/ml	193.41 ± 61.22 μmol/ml
Kocakulak et al. 2005	20	20	54.3±15.8	53.1±11.2	16 (80)	15 (75)	NA	NA	NA	NA	NA	NA	NA	NA	1.358 (0.8)	1.608 (1.4)	NA	NA
Louagie et al. 1992	50	50	62.8 ± 1.0	58.9 ± 1.4	44 (88)	44 (88)	NA	NA	NA	NA	18.1 ± 2.2	19.3 ± 2.3	14 ± 1	16 ± 1	1.1 ± 0.0	1.1 ± 0.0	16.1±0.65	15.77±0.65
Mali et al. 2021	25	25	59.04 ±11.50	57.52 ± 10.51	14 (56)	15 (60)	14 (56)	10 (40)	12 (48)	10 (40)	NA	NA	NA	NA	1.12 ± 0.35	0.98 ± 0.22	20.08 ± 9.10	15.08 ± 3.82
Mohammadzadeh et al. 2013	40	40	61.4 ± 12.3	60.1 ± 8.7	20 (50)	21 (52.5)	NA	NA	NA	NA	NA	NA	NA	NA	1.12 ± 0.31	1.20 ± 0.31	51.36 ± 27.48	44.38 ± 16.08
Murkin et al. 1995	158	158	60.55 ± 2.5	61.3 ± 2.5	136 (86.1)	128 (81)	NA	NA	28 (17.7)	30 (19)	NA	NA	NA	NA	NA	NA	NA	NA
O’Neil et al. 2012	10	10	75.3 ± 7.0	69.7 ± 11.8	5 (50)	7 (70)	NA	NA	4 (40)	2 (20)	NA	NA	NA	NA	NA	NA	NA	NA
O’Neil et al. 2018	10	10	72.4 ( 14.5)	74.6 ( 9.9)	5(50)	7(70)	N/A	N/A	2(20)	2(20)	N/A	N/A	N/A	N/A	N/A	N/A	N/A	N/A
Onorati et al. 2007	50	50	67.6 (9.7)	68.3 ( 9.5)	46 (92%)	47(94%)	N/A	N/A	28(56)	31(62)	N/A	N/A	N/A	N/A	1.23 (0.38)	1.24 (0.37)
Onorati et al. 2009 a	87	71	69.4±0.89	67.5±1.07	82 (94.3%)	65 (91.5%)	37(42.5%)	22 (31%)	48 (55.2%)	29(40.8%)	17.8±1.07	21.3±1.56	21.4±0.85	23.9±1.32	1.1±0.03	1.1±0.04	N/A	N/A
Onorati et al. 2009 b	40	40	75.5( 4.8)	74.6 (4.2)	32(80.0%)	36 (90.0%)	17 (42.5%)	21 (52.5%)	17 (42.5%)	23(57.5%)	29.8 (6.24)	35.94 (7.81)	39.57(5.11)	41.25(8.13)	1.08( 0.48)	1.10( 0.53)	N/A	N/A
Poswal et al. 2004	50	50	54.5 (8.6)	56.4 (7.7)	N/A	N/A	N/A	N/A	N/A	N/A	N/A	N/A	N/A	N/A	1.11 (0.18)	1.05(0.21)	28.54(7.6)	27.3(9.3)
Serraino et al. 2012	231	270	69.7±0.95	68.2±1.12	176/231 (76.2%)	213/270 (78.9%)	97/231 (42.0%)	110/270 (40.7%)	121/231 (52.4%)	132/270 (48.9%)	19.2±1.23	20.8±1.74	22.1±0.94	24.1±1.27	1.0±0.1	1.1±0.2	N/A	N/A
Sezai et al. 2005	12	12	66.7±6.1	64.6±6.3	10 (83%)	10 (83%)	3 (25%)	3 (25%)	N/A	N/A	N/A	N/A	N/A	N/A	N/A	N/A	N/A	N/A
Shahandashti et al. 2023	58	29	59.3448 ±5.7163	61.38 ± 4.14	42 (72.4%)	22 (75.9%)	10 (17.2)	4 (13.8)	24 (41.3)	15 (51.7)	20.3617± 9.506	20.97 ± 10.07	19.4838 ±7.0075	19.76 ± 8.35	1.09±0.2465	1.11 ± 0.19	18.3752 ±7.5952	17.78 ± 5.36
Tarcan et al. 2004	10	9	50.8±8.6	52.3±12.6	10	9	N/A	N/A	0	0	N/A	N/A	N/A	N/A	N/A	N/A	N/A	N/A
Ulus et al. 2023	6	6	66.0±8.5	59.7±8.0	6 (100)	6 (100)	N/A	N/A	N/A	N/A	13.6±0.5	25.7±19.6	13.3±3.0	21.1±11.9	0.96±0.11	0.84±0.17	33.5±12.5	36.4±10.5
Ündar et al. 2022	83	76	2.51±0.34	3.31±0.43	46 (55.4)	35 (46.1)	N/A	N/A	N/A	N/A	N/A	N/A	N/A	N/A	N/A	N/A	N/A	N/A
Zavareh et al. 2018	35	33	61.89±8.98	62.06±7.64	25(71.4%)	27(81.8%)	N/A	N/A	10(28.6%)	16(48.5%)	23.37±12.79	25.19±13.68	26.49±10.44	31.25±16.44	N/A	N/A	N/A	N/A
Zhao et al. 2011	20	20	1.37±0.37	1.29±0.32	N/A	N/A	N/A	N/A	N/A	N/A	N/A	N/A	N/A	N/A	N/A	N/A	N/A	N/A

## Sheet: Outcomes
Study ID	Liver enzymes Mean (SD )												Renal function markers (mg/dL) Mean (SD)																								Inflammatory markers Mean and SD
	Alanine transaminase (IU/L)						Aspartate transaminase (IU/L)						Creatinine (mg/dL)						BUN (mg/dL)						creatinine clearance (ml/min)						eGFR (mL/min/1.73m2)						CRP (mg/dl)						IL-6 (pg/ml)						Lactate (mg/dl)
	Pulsatile			Non-Pulsatile			Pulsatile			Non-Pulsatile			Pulsatile			Non-Pulsatile			Pulsatile			Non-Pulsatile			Pulsatile			Non-Pulsatile			Pulsatile			Non-Pulsatile			Pulsatile			Non-Pulsatile			Pulsatile			Non-Pulsatile			Pulsatile
	Mean	SD	total	Mean	SD	total	Mean	SD	total	Mean	SD	total	Mean	SD	total	Mean	SD	total	Mean	SD	total	Mean	SD	total	Mean	SD	total	Mean	SD	total	Mean	SD	total	Mean	SD	total	Mean	SD	total	Mean	SD	total	Mean	SD	total	Mean	SD	total	Mean
Adademir et al. 2012	NA	NA	NA	NA	NA	NA	NA	NA	NA	NA	NA	NA	0.97	0.2	42	0.99	0.24	43	23.33	8.04	42	22.66	6.71	43	89.59	32.65	42	91.73	27.52	42	NA	NA	NA	NA	NA	NA	NA	NA	NA	NA	NA	NA	NA	NA	NA	NA	NA	NA	NA
Akçevin et al. 2010	23.3	10.4	208	22.48	10.93	81	103.8	51.64	208	93	55.49	81	0.64	0.27	208	0.71	0.27	81	NA	NA	NA	NA	NA	NA	NA	NA	NA	NA	NA	NA	NA	NA	NA	NA	NA	NA	44.67	28.54	208	48	42.03	81	NA	NA	NA	NA	NA	NA	12.32
Alkan et al. 2006	23.3	10.4	25	22.48	10.93	25	103.8	51.64	25	93	55.49	25	0.64	0.27	25	0.71	0.27	25	NA	NA	NA	NA	NA	NA	NA	NA	NA	NA	NA	NA	NA	NA	NA	NA	NA	NA	44.67	28.54	25	48	42.03	25	NA	NA	NA	NA	NA	NA	NA
Alkan et al. 2007	28.96	21.6	151	27.48	20.9	64	101.8	51.64	151	96	51.49	64	0.68	0.25	151	0.7	0.25	64	NA	NA	NA	AN	NA	NA	NA	NA	NA	NA	NA	NA	NA	NA	NA	NA	NA	NA	28.23	24.54	151	27	23.05	64	NA	NA	NA	NA	NA	NA	16.27
Alkan et al. 2013	23.3	10.4	58	22.48	10.93	31	103.8	51.64	58	93	55.49	31	0.64	0.27	58	0.71	0.27	31	NA	NA	NA	NA	NA	NA	NA	NA	NA	NA	NA	NA	NA	NA	NA	NA	NA	NA	44.67	28.54	58	48	42.03	31	NA	NA	NA	NA	NA	NA	12.45
Amouzegar et al. 2017	NA	NA	NA	NA	NA	NA	NA	NA	NA	NA	NA	NA	1.26	0.32	36	1.39	0.42	36	22.36	7.23	36	25.7	10.41	36	NA	NA	NA	NA		NA	NA	NA	NA	NA	NA	NA	NA	NA	NA	NA	NA	NA	NA	NA	NA	NA	NA	NA	NA
Badner et al. 1992	NA	NA	NA	NA	NA	NA	NA	NA	NA	NA	NA	NA	0.98	0.42	49	0.97	0.48	51	13.44	4.9	49	13.7	8.5	51	NA	NA	NA	NA	NA	NA	NA	NA	NA	NA	NA	NA	NA	NA	NA	NA	NA	NA	NA	NA	NA	NA	NA	NA	NA
Borulu et al. 2020	NA	NA	NA	NA	NA	NA	NA	NA	NA	NA	NA	NA	0.82	0.25	20	0.84	0.29	20	44.65	17.73	20	40	12.9	20	NA	NA	NA	NA	NA	NA	NA	NA	NA	NA	NA	NA	NA	NA	NA	NA	NA	NA	NA	NA	NA	NA	NA	NA	NA
Dodonov et al. 2021	NA	NA	NA	NA	NA	NA	NA	NA	NA	NA	NA	NA	NA	NA	NA	NA	NA	NA	NA	NA	NA	NA	NA	NA	61	35	27	47	16	25	NA	NA	NA	NA	NA	NA	NA	NA	NA	NA	NA	NA	NA	NA	NA	NA	NA	NA	NA
Driessen et al. 1995	NA	NA	NA	NA	NA	NA	NA	NA	NA	NA	NA	NA	NA	NA	NA	NA	NA	NA	NA	NA	NA	NA	NA	NA	NA	NA	NA	NA	NA	NA	NA	NA	NA	NA	NA	NA	NA	NA	NA	NA	NA	NA	NA	NA	NA	NA	NA	NA	NA
Engels et al. 2014	NA	NA	NA	NA	NA	NA	NA	NA	NA	NA	NA	NA	NA	NA	NA	NA	NA	NA	NA	NA	NA	NA	NA	NA	NA	NA	NA	NA	NA	NA	NA	NA	NA	NA	NA	NA	NA	NA	NA	NA	NA	NA	NA	NA	NA	NA	NA	NA	NA
Graßler et al. 2019	NA	NA	NA	NA	NA	NA	NA	NA	NA	NA	NA	NA	NA	NA	NA	NA	NA	NA	NA	NA	NA	NA	NA	NA	NA	NA	NA	NA	NA	NA	73.3	17.6	19	84.7	24	21	NA	NA	NA	NA	NA	NA	NA	NA	NA	NA	NA	NA	NA
Gu et al. 2011	NA	NA	NA	NA	NA	NA	NA	NA	NA	NA	NA	NA	NA	NA	NA	NA	NA	NA	NA	NA	NA	NA	NA	NA	NA	NA	NA	NA	NA	NA	NA	NA	NA	NA	NA	NA	1.93	1.18	16	2.48	1.19	16	50	63	16	32	30	16	21.62
Jiang et al. 2021	NA	NA	NA	NA	NA	NA	NA	NA	NA	NA	NA	NA	NA	NA	NA	NA	NA	NA	NA	NA	NA	NA	NA	NA	NA	NA	NA	NA	NA	NA	NA	NA	NA	NA	NA	NA	NA	NA	NA	NA	NA	NA	46.06	34.48	30	39.08	21.26	30	NA
Kocakulak et al. 2005	NA	NA	NA	NA	NA	NA	NA	NA	NA	NA	NA	NA	1.61	1	20	1.89	1.7	20	25.29	11.71	20	27.86	17.36	20	NA	NA	NA	NA	NA	NA	NA	NA	NA	NA	NA	NA	NA	NA	NA	NA	NA	NA	NA	NA	NA	NA	NA	NA	NA
Louagie et al. 1992	18.6	1	50	18.3	1	50	41	3	50	36	2	50	1	0	50	0.9	0	50	16.38	0.61	50	14.93	0.65	50	92.6	7	50	96.4	10.3	50	NA	NA	NA	NA	NA	NA	NA	NA	NA	NA	NA	NA	NA	NA	NA	NA	NA	NA	17.53
Mali et al. 2021	NA	NA	NA	NA	NA	NA	NA	NA	NA	NA	NA	NA	0.93	0.28	25	0.98	0.17	25	17.8	6.68	25	15.96	3.93	25	NA	NA	NA	NA	NA	NA	88.07	33.37	25	81.41	33.03	25	NA	NA	NA	NA	NA	NA	NA	NA	NA	NA	NA	NA	NA
Mohammadzadeh et al. 2013	NA	NA	NA	NA	NA	NA	NA	NA	NA	NA	NA	NA	1.24	0.45	40	1.39	0.44	40	49.55	23.1	40	50.89	16.37	40	NA	NA	NA	NA	NA	NA	NA	NA	NA	NA	NA	NA	NA	NA	NA	NA	NA	NA	NA	NA	NA	NA	NA	NA	NA
Murkin et al. 1995	NA	NA	NA	NA	NA	NA	NA	NA	NA	NA	NA	NA	NA	NA	NA	NA	NA	NA	NA	NA	NA	NA	NA	NA	NA	NA	NA	NA	NA	NA	NA	NA	NA	NA	NA	NA	NA	NA	NA	NA	NA	NA	NA	NA	NA	NA	NA	NA	NA
O’Neil et al. 2012	NA	NA	NA	NA	NA	NA	NA	NA	NA	NA	NA	NA	NA	NA	NA	NA	NA	NA	NA	NA	NA	NA	NA	NA	NA	NA	NA	NA	NA	NA	NA	NA	NA	NA	NA	NA	NA	NA	NA	NA	NA	NA	NA	NA	NA	NA	NA	NA	8.71
O’Neil et al. 2018	N/A	N/A	N/A	N/A	N/A	N/A	N/A	N/A	N/A	N/A	N/A	N/A	0.92	0.51	10	1.47	0.89	10	N/A	N/A	N/A	N/A	N/A	N/A	N/A	N/A	N/A	N/A	N/A	N/A	N/A	N/A	N/A	N/A	N/A	N/A	N/A	N/A	N/A	N/A	N/A	N/A	N/A	N/A	N/A	N/A	N/A	N/A	NA
Onorati et al. 2007	N/A	N/A	N/A	N/A	N/A	N/A	N/A	N/A	N/A	N/A	N/A	N/A	1.2	0.41	50	1.49	0.58	50	61.89	39.23	50	67.22	44.85	50	92	13	50	66	14	50	81.3	22.07	50	58.18	18.97	50	N/A	N/A	N/A	N/A	N/A	N/A	N/A	N/A	N/A	N/A	N/A	N/A	30.78
Onorati et al. 2009 a	17.7	0.99	87	24.8	1.51	71	22	0.82	87	27	1.24	71	2024-01-01	0.06	87	2024-01-06	0.1	71	N/A	N/A	N/A	N/A	N/A	N/A	66	1.17	87	54.2	1.6	71	80.55	18.68	87	57.79	14.02	71	N/A	N/A	N/A	N/A	N/A	N/A	176.4	68.6	87	298.6	93.2	71	23.4
Onorati et al. 2009 b	50.26	10.47	40	71.35	15.11	40	55.29	7.54	40	98.13	16.87	40	1.23	0.8	40	1.63	1.34	40	N/A	N/A	N/A	N/A	N/A	N/A	65.8	18.2	40	51.7	15.8	40	N/A	N/A	N/A	N/A	N/A	N/A	N/A	N/A	N/A	N/A	N/A	N/A	N/A	N/A	N/A	N/A	N/A	N/A	29.52
Poswal et al. 2004	N/A	N/A	N/A	N/A	N/A	N/A	N/A	N/A	N/A	N/A	N/A	N/A	1.51	2.3	50	1.28	1.7	50	35.01	10.24	50	33.17	8.37	50	69.08	8.9	50	62.44	7.3	50	N/A	N/A	N/A	N/A	N/A	N/A	N/A	N/A	N/A	N/A	N/A	N/A	N/A	N/A	N/A	N/A	N/A	N/A	N/A
Serraino et al. 2012	16.9	0.82	231	23.7	1.74	270	21.4	±0.91	231	26.8	±1.33	270	1.1	0.02	231	1.7	0.14	270	N/A	N/A	N/A	N/A	N/A	N/A	68.1	1.3	231	55.4	1.8	270	N/A	N/A	N/A	N/A	N/A	N/A	N/A	N/A	N/A	N/A	N/A	N/A	N/A	N/A	N/A	N/A	N/A	N/A	N/A
Sezai et al. 2005	N/A	N/A	N/A	N/A	N/A	N/A	N/A	N/A	N/A	N/A	N/A	N/A	N/A	N/A	N/A	N/A	N/A	N/A	N/A	N/A	N/A	N/A	N/A	N/A	N/A	N/A	N/A	N/A	N/A	N/A	N/A	N/A	N/A	N/A	N/A	N/A	N/A	N/A	N/A	N/A	N/A	N/A	N/A	N/A	N/A	N/A	N/A	N/A	14
Shahandashti et al. 2023	19.34	14.24	58	17.86	10.87	29	37.45	26.62	58	32.76	29.97	29	1.01	0.32	58	1.01	0.22	29	19.5	8.13	58	16.72	5.04	29	N/A	N/A	N/A	N/A	N/A	N/A	N/A	N/A	N/A	N/A	N/A	N/A	N/A	N/A	N/A	N/A	N/A	N/A	N/A	N/A	N/A	N/A	N/A	N/A	N/A
Tarcan et al. 2004	N/A	N/A	N/A	N/A	N/A	N/A	N/A	N/A	N/A	N/A	N/A	N/A	N/A	N/A	N/A	N/A	N/A	N/A	N/A	N/A	N/A	N/A	N/A	N/A	N/A	N/A	N/A	N/A	N/A	N/A	N/A	N/A	N/A	N/A	N/A	N/A	N/A	N/A	N/A	N/A	N/A	N/A	N/A	N/A	N/A	N/A	N/A	N/A	N/A
Ulus et al. 2023	14.5	6.3	6	21	2.8	6	41	0.2	6	30.7	7.3	6	0.78	0.01	6	0.92	0.22	6	38	0.1	6	32.2	2.5	6	N/A	N/A	N/A	N/A	N/A	N/A	N/A	N/A	N/A	N/A	N/A	N/A	75.6	7.3	6	74.6	5	6	310	180	6	85.2	41.6	6	N/A
Ündar et al. 2022	N/A	N/A	N/A	N/A	N/A	N/A	N/A	N/A	N/A	N/A	N/A	N/A	N/A	N/A	N/A	N/A	N/A	N/A	N/A	N/A	N/A	N/A	N/A	N/A	N/A	N/A	N/A	N/A	N/A	N/A	N/A	N/A	N/A	N/A	N/A	N/A	N/A	N/A	N/A	N/A	N/A	N/A	N/A	N/A	N/A	N/A	N/A	N/A	N/A
Zavareh et al. 2018	19.46	10.29	35	21.12	14.38	33	30.77	10.69	35	30	14.44	33	N/A	N/A	N/A	N/A	N/A	N/A	N/A	N/A	N/A	N/A	N/A	N/A	N/A	N/A	N/A	N/A	N/A	N/A	N/A	N/A	N/A	N/A	N/A	N/A	N/A	N/A	N/A	N/A	N/A	N/A	N/A	N/A	N/A	N/A	N/A	N/A	N/A
Zhao et al. 2011	N/A	N/A	N/A	N/A	N/A	N/A	N/A	N/A	N/A	N/A	N/A	N/A	N/A	N/A	N/A	N/A	N/A	N/A	N/A	N/A	N/A	N/A	N/A	N/A	N/A	N/A	N/A	N/A	N/A	N/A	N/A	N/A	N/A	N/A	N/A	N/A	N/A	N/A	N/A	N/A	N/A	N/A	N/A	N/A	N/A	N/A	N/A	N/A	46.8
[truncated: 35 more columns]
