# Supplementary material for: The impact of pulsatile vs. non-pulsatile perfusion in patients undergoing cardiopulmonary bypass: A comprehensive systematic review and meta-analysis of 33 randomized controlled trials
Source: PLoS One. 2025 Oct 14;20(10):e0333495. doi: 10.1371/journal.pone.0333495 (PMC12520390; doi:10.1371/journal.pone.0333495)
Supplement: S4 File — (XLSX) [file pone.0333495.s004.xlsx]

## Sheet: Sheet1
Title	Authors	Abstract	Published Year	Published Month	Journal	Volume	Issue	Pages	DOI	Exclusion reason
Articles excluded during full-text screening
Pulsatile flow during cardiopulmonary bypass for coronary surgery fail to influence atrial natriuretic factor plasma concentration	Pipien, I.D.; Ponzio, O.; Barthelemy, C.; Fabiani, J.N.; Carayon, A.; Cousin, M.Th.		1992		Journal of Cardiothoracic and Vascular Anesthesia	6	1 SUPPL. 1	42	10.1016/1053-0770(92)90388-N	Exclusion reason: Wrong study design;
Pulsatile flow during cardiopulmonary bypass with intra aortic balloon pumping	Pappas, G.; Steele, P.P.; Winter, S.D.; Paton, B.C.		1974		Surgical Forum	VOL. 25		134-136		Exclusion reason: NO abstract ;
Pulsatile versus nonpulsatile blood flow during cardiopulmonary bypass	Chaney, M.A.		2022		International Anesthesiology Clinics	60	4	2024-08-15	10.1097/AIA.0000000000000378	Exclusion reason: NO abstract ;
Hemolytic effect of aortic cannula in pulsatile cardiopulmonary bypass.	Fumero, R.; Montevecchi, F.M.; Scuri, S.		1985		Life support systems : the journal of the European Society for Artificial Organs	3 Suppl 1		254-258		Exclusion reason: Wrong study design;
Pro: Pulsatile flow is preferable to nonpulsatile flow during cardiopulmonary bypass	Shevde, K.; DeBois, W.J.		1987		Journal of Cardiothoracic Anesthesia	1	2	165-168	10.1016/0888-6296(87)90012-3	Exclusion reason: Wrong study design;
Nitric oxide activity in patients undergoing cardiopulmonary bypass	Mathie, R.T.; Ohri, S.K.; Keogh, B.E.; Williams, J.; Siney, L.; Griffith, T.M.		1996		Journal of Thoracic and Cardiovascular Surgery	112	5	1394-1395	10.1016/S0022-5223(96)70160-5	Exclusion reason: Wrong intervention;
Con: Nonpulsatile flow is preferable to pulsatile flow during cardiopulmonary bypass	Finlayson, D.C.		1987		Journal of Cardiothoracic Anesthesia	1	2	169-170	10.1016/0888-6296(87)90013-5	Exclusion reason: Wrong study design;
Plasma vasopressin levels and urinary Na+ excretion during cardiopulmonary bypass: a comparison of pulsatile and nonpulsatile flow.	Levine, F.H.; Philbin, D.M.; Coggins, C.H.; Emerson, C.W.; Austen, W.G.; Buckley, M.J.		1978		Surgical forum	29		320-322		Exclusion reason: NO abstract ;
Stockert roller pump generated pulsatile flow: Cerebral metabolic changes in adult cardiopulmonary bypass	Chow, G.; Roberts, I.G.; Harris, D.; Wilson, J.; Elliott, M.J.; Edwards, A.D.; Kirkham, F.J.	There is evidence that during cardiopulmonary bypass (CPB), pulsatile pump flow improves cerebral metabolism. This was a study to explore the effect of pulsatile versus nonpulsatile perfusion on cerebral lactate, pyruvate, glucose and Î²-hydroxybutyrate using a Stockert roller pump. We found no significant differences between the arterial-venous (A-V) differences of lactate, glucose and Î²-hydrox…	1997		Perfusion	12	2	113-119		Exclusion reason: Wrong study design;
Effect of oxygenator type and bypass flow pattern on the P(a-ET)CO2 gradient	Opper, S.E.; Fibuch, E.E.; Nelson, R.E.; Lonergan, J.H.	Changes in pre-bypass and post-bypass P(a-ET)CO2 gradients were evaluated regarding the type of bypass flow (pulsatile or nonpulsatile) and oxygenator (membrane or bubble). Duration of bypass and hemodynamic changes were analyzed also to determine their possible influence on PaCO2, PETCO2, and P(a-ET)CO2. A total of 36 adult patients undergoing cardiopulmonary bypass were anesthetized using a suf…	1992		Journal of Cardiothoracic and Vascular Anesthesia	6	1	46-50	10.1016/1053-0770(91)90044-T	Exclusion reason: Wrong outcomes;
The assessment of pulsatile blood flow	Wright, G.		1995		Perfusion	10	3	135-140	10.1177/026765919501000303	Exclusion reason: Wrong study design;
Pulsatile flow pattern in cerebral arteries during cardiopulmonary bypass. An evaluation based on transcranial Doppler ultrasound	Kaps, M.; Haase, A.; Mulch, J.; Stertmann, W.A.; Thiel, A.		1989		Journal of Cardiovascular Surgery	30	1	16-19		Exclusion reason: Wrong comparator;
Does Pulsatile Flow Influence the Incidence of Postoperative Hypertension?	Landymore, R.W.; Murphy, D.A.; Kinley, C.E.; Parrott, J.C.; Moffitt, E.A.; Longley, W.J.; Qirbi, A.A.	Twenty patients undergoing primary elective aortaâ€“coronary artery bypass were divided into two equal groups, both receiving identical premedication, anesthetic, and pump primes. The control patients received hypothermic nonpulsatile flow and the study patients received hypothermic pulsatile flow. Hypertension, defined as a pressure of 160/100 mm Hg or higher, was observed in 80% of the control …	1979		Annals of Thoracic Surgery	28	3	261-268	10.1016/S0003-4975(10)63117-7	Exclusion reason: Wrong outcomes;
Assessing Endothelial Responsiveness after Cardiopulmonary Bypass: Insights on Different Perfusion Modalities	Sangalli, F.; Guazzi, M.; Senni, S.; Sala, W.; Caruso, R.; Costa, M.C.; Formica, F.; Avalli, L.; Fumagalli, R.	Objective Cardiopulmonary bypass (CPB) exerts several deleterious effects on inflammatory pathways. Most of these can be related to an endothelial insult leading to endothelial dysfunction. To date, the degree of endothelial damage only has been evaluated on a cellular and molecular level, but no studies exist looking at the functional effects of CPB on the endothelium. Design Previous studies hy…	2015		Journal of Cardiothoracic and Vascular Anesthesia	29	4	912-916	10.1053/j.jvca.2014.11.008	Exclusion reason: Wrong study design;
Relationship between extracorporeal perfusion pattern and ischemic brain lesions	Albayrak, G.; Aykut, K.; Guzeloglu, M.; Sahin, E.; Serter, S.; Elmas, Z.; Hazan, E.	Background: We aimed to investigate the post-procedure effect of pulsatile and non-pulsatile flow utilized in cardiopulmonary bypass on brain ischemia among patients undergoing coronary artery bypass grafting (CABG) surgery. Methods: A total of 80 patients undergoing elective CABG between April 2012 and January 2013 were separated into two groups. While pulsatile flow was implemented during cardi…	2014		Journal of Cardiovascular Disease Research	5	1	2024-01-06	10.5530/jcdr.2014.1.1	Exclusion reason: Wrong outcomes;
Acute Response of Human Aortic Endothelial Cells to Loss of Pulsatility as Seen during Cardiopulmonary Bypass	Nguyen, K.T.; Donoghue, L.; Giridharan, G.A.; Naber, J.P.; Vincent, D.; Fukamachi, K.; Kotru, A.; Sethu, P.	Cardiopulmonary bypass (CPB) results in short-term (3-5 h) exposure to flow with diminished pulsatility often referred to as "continuous flow". It is unclear if short-term exposure to continuous flow influences endothelial function, particularly, changes in levels of pro-inflammatory and pro-angiogenic cytokines. In this study, we used the endothelial cell culture model (ECCM) to evaluate if shor…	2022		Cells Tissues Organs	211	3	324-334	10.1159/000512558	Exclusion reason: Wrong patient population;
Effects of droperidol on peripheral vasculature: use of cardiopulmonary bypass as a study model	Videcoq, M.; Desmonts, J.â€M.; Marty, J.; Hazebroucq, J.; Lanclois, J.	The effects of droperidol on the systemic vascular resistance (SVR) and the venous caparitaiire were studied during cardiopulmonary bypass (CPD) in 24 patients. CPD was performed with either pulsatile or nonâ€pulsatile flow. During nonâ€pulsatile flow, droperidol (0.15 mgÂ·kgâ€1 and 0.30 mgÂ·kgâ€1) decreased SVR and increased venous capacitance. These values were significantly different after…	1987		Acta Anaesthesiologica Scandinavica	31	5	370-374	10.1111/j.1399-6576.1987.tb02586.x	Exclusion reason: Wrong intervention;
Temperature Gradients and Rewarming Time During Hypothermic Cardiopulmonary Bypass With and Without Pulsatile Flow	Nieminen, M.-T.; Philbin, D.M.; Rosow, C.E.; Lowenstein, E.; Triantafillou, A.; Levine, F.H.; Buckley, M.J.	Pulsatile perfusion during cardiopulmonary bypass (CPB) has been reported to have a number of beneficial effects, including attenuation of hormonal stress responses and improved organ blood flow and function. To determine the effect of pulsatile perfusion on temperature gradients and the time required for cooling and rewarming during CPB, we studied 21 patients scheduled for elective coronary art…	1983		Annals of Thoracic Surgery	35	5	488-492	10.1016/S0003-4975(10)60420-1	Exclusion reason: Wrong outcomes;
Does pulsatile flow improve perfusion during hypothermic cardiopulmonary bypass?	Singh, R.K.K.; Barratt-Boyes, B.G.; Harris, E.A.	Each of 10 patients undergoing hypothermic cardiopulmonary bypass was perfused in turn with (1) the standard flow delivered by a roller pump and (2) pulsatile flow induced by a 'pulsatile assist device' (Datascope Corp., Paramus, N.J.), presented in random order at the same mean flow. Whole-body oxygen consumption, blood lactate concentration, systemic vascular resistance, urinary flow, and therm…	1980		Journal of Thoracic and Cardiovascular Surgery	79	6	827-832	10.1016/s0022-5223(19)37850-x	Exclusion reason: Wrong study design;
Pulsatility does not change cerebral oxygenation during cardiopulmonary bypass	Grubhofer, G.; Mares, P.; Rajek, A.; MÃ¼llner, T.; Haisjackl, M.; Dworschak, M.; Lassnigg, A.	Background: To determine the effect of pulsatility during cardiopulmonary bypass (CPB) on cerebral oxygenation, we measured oxyhaemoglobin (HbO2), deoxyhaemoglobin (Hb) and oxidised cytochrome aa3 (CtO2) with near-infrared spectroscopy (NIRS) in 14 patients electively scheduled for cardiac surgery. Methods: Cerebral oxygenation was measured during steady state CPB at a core temperature of 32Â°C. …	2000		Acta Anaesthesiologica Scandinavica	44	5	586-591	10.1034/j.1399-6576.2000.00517.x	Exclusion reason: Wrong patient population;
Comparison of six pediatric cardiopulmonary bypass pumps during pulsatile and nonpulsatile perfusion	Ãœndar, A.; Eichstaedt, H.C.; Masai, T.; Yang, S.-Q.; Bigley, J.E.; McGarry, M.C.; Mueller, M.; Vaughn, W.K.; Fraser Jr., C.D.		2001		Journal of Thoracic and Cardiovascular Surgery	122	4	827-829	10.1067/mtc.2001.114931	Exclusion reason: Wrong patient population;
Open-heart surgery in infants using pulsatile high-flow cardiopulmonary bypass	Yasui, H.; Yonenaga, K.; Kado, H.; Ando, H.; Mizoguchi, Y.; Honda, S.; Tokunaga, K.		1989		Journal of Cardiovascular Surgery	30	4	661-668		Exclusion reason: Wrong study design;
Clinical experience with Tamari-Kaplitt pulsator. New device to create pulsatile flow or counterpulsation during open-heart surgery	Kaplitt, M.J.; Tamari, Y.; Frantz, S.L.; Vagnini, F.J.; Beil Jr., A.R.		1978		New York State Journal of Medicine	78	7	1090-1094		Exclusion reason: NO abstract ;
Relation of pulsatile flow to oxygen consumption and other variables during cardiopulmonary bypass.	Shepard, R.B.; Kirklin, J.W.		1969		The Journal of thoracic and cardiovascular surgery	58	5	694-702passim	10.1016/s0022-5223(19)42549-x	Exclusion reason: Wrong patient population;
Early Gastrointestinal Complications From Ventricular Assist Devices is Increased by Non-Pulsatile Flow	van der Merwe, J.; Paul, E.; Rosenfeldt, F.L.	Background: Measurements of organ flow and perfusion during cardiopulmonary bypass suggest that perfusion of the splanchnic bed can be impaired by non-pulsatile flow. We postulated that non-pulsatile flow from centrifugal ventricular assist devices might also compromise splanchnic blood flow and cause bowel ischaemia especially in the period of circulatory instability early post-implant. The aim …	2020		Heart Lung and Circulation	29	2	295-300	10.1016/j.hlc.2019.01.009	Exclusion reason: Wrong outcomes;
Hypertension after coronary operation. Can it be prevented by pulsatile perfusion?	Salerno, T.A.; Henderson, M.; Keith, F.M.; Charrette, E.J.P.	Nonpulsatile perfusion during cardiopulmonary bypass (CPR) has been implicated as a causative factor of postoperative hypertension. In a consecutive series, patients undergoing coronary bypass were selected for perfusion with either nonpulsatile flow (American Optical roller pump) or pulsatile flow. (Desjardin's modification of the roller pump). The incidence of postoperative hypertension and the…	1981		Journal of Thoracic and Cardiovascular Surgery	81	3	396-399	10.1016/s0022-5223(19)37604-4	Exclusion reason: Wrong study design;
Strategy for reduction of stroke incidence in coronary bypass patients with cerebral lesions. Early results and mid-term morbidity using pulsatile perfusion	Takahara, Y.; Sudo, Y.; Nakano, H.; Sato, T.; Ishikawa, H.; Nakajima, N.	OBJECTIVES: Cerebral complication is an important factor affecting the outcome after coronary artery bypass surgery under cardiopulmonary bypass. One of the causes for cerebral complication is preoperative cerebrovascular stenotic lesion. Here, we have studied the effect of pulsatile perfusion on the rate of cerebral complication due to a cerebrovascular lesion in patients undergoing coronary art…	2000		The Japanese journal of thoracic and cardiovascular surgery : official publication of the Japanese Association for Thoracic Surgery = Nihon KyÅbu Geka Gakkai zasshi	48	9	551-556	10.1007/BF03218199	Exclusion reason: Wrong study design;
Pulsatile flow improves renal function in high-risk cardiac operations	Kocakulak, M.; AÅŸkin, G.; KÃ¼Ã§Ã¼kaksu, S.; Tarcan, O.; PiÅŸkin, E.	The effects of pulsatile perfusion on microcirculation and renal function in high-risk patients were evaluated in this study. Pulsatile roller pumps with a pulsatile control module and membrane oxygenator were used in a clinical setting. 40 patients undergoing elective cardiac surgery with a high risk of either having chronically obstructive pulmonary disease or chronic renal failure were randoml…	2005		Blood Purification	23	4	263-267	10.1159/000085174	Exclusion reason: Wrong outcomes;
Postoperative course of S-100B protein and neuron-specific enolase in patients after implantation of continuous and pulsatile flow LVADs	Potapov, E.V.; Loebe, M.; Abdul-Khaliq, H.; Koster, A.; Stein, J.; Sodian, R.; Kopitz, M.; Hausmann, H.; Noon, G.P.; DeBakey, M.E.; Hetzer, R.	Background: In the early post-operative period after implantation of a continuous flow left ventricular assist device (LVAD) a non-pulsatile flow occurs. We compared the post-operative time-courses of protein S-100B (S100B) and neuron-specific enolase (NSE) as biochemical markers of brain injury in patients after implantation of a continuous flow LVAD and patients receiving a pulsatile flow LVAD.…	2001		Journal of Heart and Lung Transplantation	20	12	1310-1316	10.1016/S1053-2498(01)00351-5	Exclusion reason: Wrong patient population; Mohammed Ramadan (2024-03-02 11:22:17)(Select): included;
Results of Pulsatile Assist Device Usage In Extracorporeal Circulation	Isik, Ã–.; Balkanay, M.; Irez, A.; Yakut, C.	Some surgeons prefer pulsatile to nonpulsatile flow in extracorporeal circu lation. They believe that pulsatile flow is more physiologic, provides better tis sue perfusion, gives less damage to the blood elements and plasma proteins and causes less complement activation when compared with nonpulsatile perfusion. In order to compare the pulsatile with nonpulsatile flow during extracorporeal circul…	1991		Vascular and Endovascular Surgery	25	8	636-641	10.1177/153857449102500806	Exclusion reason: duplicate;
Effect of pulsatile cardiopulmonary bypass in adult heart surgery	Kadirogullari, E.; Sen, O.; Gode, S.; Basgoze, S.; Timur, B.; Basgoze, A.; Aydin, U.; Onan, B.	Background: This study aimed to examine the effect of pulsatile flow pattern on tissue perfusion, particularly cerebral tissue perfusion, at pre-determined intervals during CPB, as well as its effects on postoperative morbidity and mortality. Methods: This retrospective study included 134 adult patients, who underwent cardiac surgery with cardiopulmonary bypass (CPB). Patients were grouped based …	2020		Heart Surgery Forum	23	3	E258-E263	10.1532/hsf.2857	Exclusion reason: Wrong route of administration;
Effect of pulsatile cardiopulmonary bypass in adult heart surgery	Kadirogullari, E.; Sen, O.; Gode, S.; Basgoze, S.; Timur, B.; Basgoze, A.; Aydin, U.; Onan, B.	Background: This study aimed to examine the effect of pulsatile flow pattern on tissue perfusion, particularly cerebral tissue perfusion, at pre-determined intervals during CPB, as well as its effects on postoperative morbidity and mortality. Methods: This retrospective study included 134 adult patients, who underwent cardiac surgery with cardiopulmonary bypass (CPB). Patients were grouped based …	2020		Heart Surgery Forum	23	3	E258-E263	10.1532/hsf.2857	Exclusion reason: Wrong route of administration;
The use of pulsatile perfusion during aortic valve replacement in pregnancy	Tripp, H.F.; Stiegel, R.M.; Coyle, J.P.	Cardiac operations are occasionally required during pregnancy. Despite a low maternal mortality, fetal mortality remains high. Previous reports have suggested maintenance of high perfusion pressure and flow rate as protective measures to maintain fetal viability. Recent experimental data suggest pulsatile perfusion may help preserve placental hemodynamic function. The successful use of pulsatile …	1999		Annals of Thoracic Surgery	67	4	1169-1171	10.1016/S0003-4975(99)00113-7	Exclusion reason: Wrong study design;
Do S100Î² protein level increases due to inflammation during cardiopulmonary bypass occur without any neurological deficit?	Ã–zatik, M.A.; Tarcan, O.; Kale, A.; AÅŸkin, G.; BalcÄ±, M.; Ãœndar, A.; KÃ¼Ã§Ã¼kaksu, D.S.; ÅŸener, E.; TaÅŸdemir, O.	Purpose: S100Î² protein level correlates with the duration of cardiopulmonary bypass (CPB) and aortic crossclamp times, but is different during pulsatile and nonpulsatile CPB. In this study, we investigated the time course of the release of S100Î² protein during and after pulsatile and nonpulsatile CPB. Patients and Methods: This is a prospective study. Twenty patients had open-heart surgery with…	2002		Perfusion	17	5	335-338	10.1191/0267659102pf597oa	Exclusion reason: Wrong study design;
Effects of pulsatile cardiopulmonary bypass on carbohydrate and lipid metabolism.	Mori, A.; Tabata, R.; Nakamura, Y.; Watanabe, K.; Onoe, M.; Okada, Y.	The influence of pulsatile perfusion on carbohydrate and lipid metabolism was examined in 40 patients (20 pulsatile and 20 non-pulsatile) who underwent open-heart surgery. The pulsatile assist device was used for pulsatile cardiopulmonary bypass during aortic cross-clamping only, and samples of the mixed venous blood were taken every 20 minutes. There were no statistically significant differences…	1987		The Journal of cardiovascular surgery	28	6	621-626		Exclusion reason: duplicate;
Side-by-Side Alterations in Glycocalyx Thickness and Perfused Microvascular Density During Acute Microcirculatory Alterations in Cardiac Surgery	Koning, N.J.; Vonk, A.B.A.; Vink, H.; Boer, C.	Objectives: Endothelial glycocalyx injury causes microcirculatory perfusion disturbances in experimental studies, but the relevance in a clinical setting remains unknown. We investigated whether glycocalyx dimensions are reduced after onset of CPB and whether this is associated with alterations in microvascular perfusion. Methods: The current observational study included 36 patients undergoing ca…	2016		Microcirculation	23	1	69-74	10.1111/micc.12260	Exclusion reason: Wrong outcomes;
Pulsed-Doppler evaluation of renal perfusion during pulsatile extracorporeal circulation. A pilot study	Carretero de la EncarnaciÃ³n, B.; Mateo RodrÃ­guez, E.; Romero GarcÃ­a, C.S.; Revert Ros, M.A.	Introduction: Acute renal failure (ARF) after cardiac surgery is a risk factor associated with mortality and use of resources. Some studies have reported beneficial effects of pulsatile flow on cardiopulmonary bypass (CPB) on renal function. The aim of this study is to describe the echographic morphology of the renal arterial wave modifying the parameters of pulsatile CPB. Material and method: De…	2018		Revista Espanola de Anestesiologia y Reanimacion	65	7	380-384	10.1016/j.redar.2018.01.014	Exclusion reason: Wrong outcomes;
Preservation of endothelium nitric oxide release during beating heart surgery with respect to continuous flow cardiopulmonary bypass	Lanzarone, E.; Gelmini, F.; Fumero, A.; Carini, M.; Costantino, M.L.; Fumero, R.; Alfieri, O.	A correlation between perfusion modality and vascular dilation induced by endothelial nitric oxide (NO) release has been pointed out in the literature; nevertheless, only a few studies deal with the analysis of patients treated by cardiac surgery. The aim of this work is to analyze endothelial NO release in patients undergoing cardiac surgery under continuous flow cardiopulmonary bypass (CPB) or …	2010		Perfusion	25	2	57-64	10.1177/0267659110364442	Exclusion reason: Wrong intervention;
A clinical study on the effects of pulsatile cardiopulmonary bypass on the blood endotoxin levels	Watarida, S.; Mori, A.; Onoe, M.; Tabata, R.; Shiraishi, S.; Sugita, T.; Nojima, T.; Nakajima, Y.; Matsuno, S.	Levels of endogenous endotoxins have been reported to increase after cardiopulmonary bypass. Endotoxin levels have also been implicated in multiple organ failure and may contribute to the immunocompromised state seen after bypass. We evaluated the effects of pulsatile cardiopulmonary bypass circulation on endogenous endotoxin levels. The study population consisted of 15 consecutive adult patients…	1994		Journal of Thoracic and Cardiovascular Surgery	108	4	620-625	10.1016/s0022-5223(94)70285-3	Exclusion reason: Wrong outcomes;
Organ blood flow during pulsatile cardiopulmonary bypass	Boucher, J.K.; Rudy Jr, L.W.; Edmunds Jr, L.H.	The distribution of systemic blood flow was measured with radionuclide labeled microspheres in rhesus monkeys before, during, and after 2 hr of pulsatile and nonpulsatile cardiopulmonary bypass at 38Â°C. During pulsatile and nonpulsatile bypass at flow rates of 200 ml/kg per min, blood flow to the adrenal glands, stomach, and intestines increased. The distribution of systemic blood flow was not a…	1974		Journal of Applied Physiology	36	1	86-90	10.1152/jappl.1974.36.1.86	Exclusion reason: Wrong patient population;
Post-Fontan pulmonary artery growth in patients with a bidirectional cavopulmonary shunt with additional antegrade pulsatile blood flow	Ferns, S.J.; Zein, C.E.; Subramanian, S.; Husayni, T.; Ilbawi, M.N.	Background: Patients with antegrade pulmonary blood flow after a bidirectional cavopulmonary shunt (Glenn) may have better pulmonary artery growth. This study evaluated pulmonary artery growth in patients with and without prior additional pulsatile antegrade flow in a Glenn shunt at midterm follow-up after a Fontan procedure. Methods: We reviewed 212 patients who had single-ventricle palliation i…	2021		Asian Cardiovascular and Thoracic Annals	29	8	743-750	10.1177/0218492320984095	Exclusion reason: Wrong study design;
Effects of balloon-induced pulsatile perfusion on postoperative short- and long-term cognitive dysfunction in diabetic patients with impaired cerebrovascular carbon dioxide reactivity	Kadoi, Y.; Saito, S.; Fujita, N.; Mizutani, A.	Objectives: The purpose of this study was to identify whether reduced jugular venous oxygen saturation (SjvO2) in diabetic patients with impaired cerebrovascular carbon dioxide (CO2) reactivity could be improved by pulsatile perfusion during cardiopulmonary bypass (CPB) and whether improved SjvO2 could improve postoperative cognitive dysfunction after coronary artery bypass graft surgery. Setting…	2013		Journal of Cardiothoracic and Vascular Anesthesia	27	2	238-244	10.1053/j.jvca.2012.08.001	Exclusion reason: Wrong study design;
Intraabdominal complications after cardiopulmonary bypass	Ohri, S.K.; Desai, J.B.; Gaer, J.A.R.; Roussak, J.B.; Hashemi, M.; Smith, P.L.C.; Taylor, K.M.	Thirty-three intraabdominal complications occurred in 27 patients over a 16-year period in 4,629 patients who underwent cardiopulmonary bypass (0.58% incidence). The mortality was 14.8% for the intraabdominal complication group compared with 3.4% for the control group of patients (p < 0.01). The most common complication was gastrointestinal hemorrhage (n = 20), of which esophagitis (n = 6) was th…	1991		The Annals of Thoracic Surgery	52	4	826-831	10.1016/0003-4975(91)91219-L	Exclusion reason: Wrong study design;
Pulsatile cardiopulmonary bypass for patients with renal insufficiency	Olinger, G.N.; Hutchinson, L.D.; Bonchek, L.I.	Pulsatile cardiopulmonary bypass has been shown to preserve renal function and could therefore have considerable clinical value in patients undergoing cardiac surgery with preoperative renal insufficiency, by protecting them from further postoperative renal deterioration. Our three-year experience with pulsatile bypass in 29 patients with a preoperative serum creatinine concentration over 1-7 mg/…	1983		Thorax	38	7	543-550	10.1136/thx.38.7.543	Exclusion reason: Wrong comparator;
Pulsatile versus nonpulsatile cardiopulmonary bypass flow: An evidence-based approach	Alghamdi, A.A.; Latter, D.A.	Objective: To derive evidence-based recommendations for the use of pulsatile perfusion (PP) technique for the reduction of mortality and nonfatal complications after elective coronary artery bypass grafting surgery (CABG). Outcomes: Incidence of total mortality, myocardial infarction (MI), stroke, and renal failure during hospital stay. Evidence: Medline, Embase, and the Cochrane controlled trial…	2006		Journal of Cardiac Surgery	21	4	347-354	10.1111/j.1540-8191.2006.00269.x	Exclusion reason: Wrong study design;
Brain tissue pH, oxygen tension, and carbon dioxide tension in profundly hypothermic cardiopulmonary bypass. Pulsatile assistance for circulatory arrest, low-flow perfusion, and moderate-flow perfusion	Watanabe, T.; Miura, M.; Orita, H.; Kobayasi, M.; Washio, M.	The brain tissue pH, oxygen tension, and carbon dioxide tension were experimentally examined during profoundly hypothermic cardiopulmonary bypass with core cooling and core rewarming. Sixty-minute circulatory arrests (n = 28), group I), 120-minute low-flow perfusions (25 ml/kg/min; n = 16, group II), and 120-minute moderate-flow perfusions (50 ml/kg/min; n = 16, group III) were accomplished with …	1990		Journal of Thoracic and Cardiovascular Surgery	100	2	274-280	10.1016/s0022-5223(19)35568-0	Exclusion reason: animal study;
Preservation of pancreatic beta cell function with pulsatile cardiopulmonary bypass	Nagaoka, H.; Innami, R.; Watanabe, M.; Satoh, M.; Murayama, F.; Funakoshi, N.	Pancreatic islet cell function and tissue metabolism were studied during and after crdiopulmonary bypass in 38 patients undergoing an open heart operation. Twenty patients were operated on with pulsatile cardiopulmonary bypass (group I) and 18, with nonpulsatile cardiopulmonary bypass (group II). Hyperglycemia was observed during and early after operation in both groups. In group I during cardiop…	1989		The Annals of Thoracic Surgery	48	6	798-802	10.1016/0003-4975(89)90673-5	Exclusion reason: Wrong outcomes;
Ocular surface microcirculation is better preserved with pulsatile versus continuous flow during cardiopulmonary bypassâ€”An experimental pilot	Kvernebo, A.K.; Miyamoto, T.; Drolsum, L.; Moe, M.C.; MÃ¥sÃ¸y, S.-E.; Sunagawa, G.; Dessoffy, R.; Karimov, J.H.; Fukamachi, K.; Kvernebo, K.	Background: Non-pulsatile cardiopulmonary bypass (CPB) may induce microvascular dysregulation. In piglets, we compared ocular surface microcirculation during pulsatile versus continuous flow (CF) bypass. Methods: Ocular surface microcirculation in small tissue volumes (~0.1 mm3) at limbus (high metabolic rate) and bulbar conjunctiva (low metabolic rate) was examined in a porcine model using compu…	2022		Artificial Organs	46	5	786-793	10.1111/aor.14137	Exclusion reason: animal study;
Pulsatile cardiopulmonary bypass failed to prevent neuropsychological dysfunction.	Sudo, Y.; Takahara, Y.; Nakajima, N.	To prevent neurological complications during cardiopulmonary bypass, cerebrovascular screenings by magnetic resonance angiography and computed tomographic scan of the brain were performed preoperatively in patients who had ischemic heart disease and all patients aged 60 years or older. From 1996 to 1999, 173 adult patients (mean age 65.1+/-7.7 y) were evaluated. Forty-one patients were considered…	2001		Annals of thoracic and cardiovascular surgery : official journal of the Association of Thoracic and Cardiovascular Surgeons of Asia	7	2	89-93		Exclusion reason: Wrong study design;
A functional evaluation of cerebral perfusion for coronary artery bypass grafting patients	Teramoto, C.; Mutsuga, M.; Kawaguchi, O.; Araki, Y.; Matsuda, J.; Usui, A.	We evaluate the utility of providing a pulsatile blood flow by applying off-pump coronary artery bypass grafting (CABG) or intra-aortic balloon pumping (IABP) with conventional CABG to prevent perioperative stroke in patients with cerebral hypoperfusion on single-photon emission-computed tomography (SPECT). A total of 286 patients underwent isolated CABG with a cerebral magnetic resonance angiogr…	2019		Heart and Vessels	34	7	1122-1131	10.1007/s00380-019-01348-7	Exclusion reason: Wrong outcomes;
Clinical experience with a new pulsatile pump for infant and pediatric cardiopulmonary bypass	Fumero, R.; Montevecchi, F.M.; Scuri, S.; Carrara, B.; Gamba, A.; Parenzan, L.	A pulsatile pump of new concept has been developed for infant and pediatric cardiopulmonary bypass (cpb) (Parenzan-Fumero pump). A segment of elastic tubing is compressed by a pneumatically driven pushing plate under control of a microprocessor. Flow parameters such as pulse rate and stroke volume can be set. The pump can be synchronized with the patient's ECG for counterpulsation heart assist. A…	1989		International Journal of Artificial Organs	12	5	314-320		Exclusion reason: Wrong patient population;
Does Roller Pumpâ€“Induced Pulsatile CPB Perfusion Affect Microvascular Fluid Shifts and Tissue Perfusion?	Elvevoll, B.; Lundemoen, S.; Svendsen, Ã˜.S.; Mongstad, A.; Grong, K.; Kvalheim, V.L.; Husby, P.	Background Pulsatile versus nonpulsatile cardiopulmonary bypass (CPB) perfusion remains debated. Beneficial effects on tissue perfusion, inflammation, and microvascular fluid exchange have been linked to pulsatile perfusion by some investigators and denied by others. This study evaluated fluid extravasation and tissue perfusion during nonpulsatile or pulsatile roller pumpâ€“induced CPB perfusion.…	2016		Annals of Thoracic Surgery	102	2	564-572	10.1016/j.athoracsur.2016.02.005	Exclusion reason: Wrong patient population;
Clinical Outcomes Are Similar in Pulsatile and Nonpulsatile Left Ventricular Assist Device Recipients	Feller, E.D.; Sorensen, E.N.; Haddad, M.; Pierson, R.N.; Johnson, F.L.; Brown, J.M.; Griffith, B.P.	Background: Despite concerns about the adequacy of support provided by continuous-flow left ventricular assist devices (LVADs), direct comparisons of patient characteristics and outcomes between first-generation pulsatile and second-generation nonpulsatile LVADs are absent. We hypothesized that a nonpulsatile Jarvik 2000 LVAD (Jarvik Heart, Inc, New York, NY) would result in comparable outcomes t…	2007		Annals of Thoracic Surgery	83	3	1082-1088	10.1016/j.athoracsur.2006.10.034	Exclusion reason: Wrong patient population;
Beneficial effect of balloon-induced pulsatility on brain oxygenation in hypothermic cardiopulmonary bypass	Hashimoto, K.; Onoguchi, K.; Takakura, H.; Sasaki, T.; Hachiya, T.; Oshiumi, M.; Takeuchi, S.	Background. Sufficient O2 delivery to meet the demand is an important factor for protecting the brain during cardiopulmonary bypass (CPB). This study was designed to investigate the influences of temperature, pulsatility of blood flow (intra-aortic balloon pump-induced) and flow rate during CPB on the cerebral oxygenation. Methods. Patients were divided into five groups. Normothermia (36Â°C): pul…	2001		Journal of Cardiovascular Surgery	42	5	587-593		Exclusion reason: Wrong study design;
Centralâ€“toâ€“peripheral arterial pressure gradient during cardiopulmonary bypass: relation to preand intraâ€“operative data and effects of vasoactive agents	HERT, S.G.D.; VERMEYEN, K.M.; MOENS, M.M.; HOFFMANN, V.L.; BATAILLIE, K.J.	A significant centralâ€“toâ€“peripheral arterial pressure gradient may exist during and after cardiopulmonary bypass (CPB). The etiology and mechanisms of this phenomenon remain controversial. We studied the pressure gradient between aorta, brachial artery and radial artery in 68 patients, scheduled for elective coronary artery bypass surgery. We evaluated whether choice of cardioprotection durin…	1994		Acta Anaesthesiologica Scandinavica	38	5	479-485	10.1111/j.1399-6576.1994.tb03933.x	Exclusion reason: Wrong outcomes;
Endogenous endotoxemia of intestinal origin during cardiopulmonary bypass. Role of type of flow and protective effect of selective digestive decontamination	Martinez-PellÃºs, A.E.; Merino, P.; Bru, M.; Canovas, J.; Seller, G.; SapiÃ±a, J.; Fuentes, T.; Moro, J.	Objective: To evaluate the possible related factors to endotoxemia and cytokine activation during the ischemic phase of extracorporeal surgery, and the effect of selective digestive decontamination (SDD) as a preventive measure. Design: Prospective, open, randomized trial. Setting: Two multidisciplinary ICUs (tertitary care hospitals). Patients: One hundred consecutive patients undergoing cardiop…	1997		Intensive Care Medicine	23	12	1251-1257	10.1007/s001340050494	Exclusion reason: Wrong intervention;
Clinical effects of pulsatile cardiopulmonary bypass (CPB) using a modified debakey roller pump	Noon, G.P.; Harrell, J.E.; Yawn, D.; Feldman, L.; Fox, F.; Weiss, P.; Munoz, A.; Kent, P.; DeBakey, M.E.		1982		Transactions - American Society for Artificial Internal Organs	28	1	138-142		Exclusion reason: Wrong study design;
The effect of pulsatile cardiopulmonary bypass on limb blood flow and tissue perfusion	Faraci, P.A.; Davis, J.P.; Daly, B.D.T.; Cleveland, R.J.		1983		Transactions - American Society for Artificial Internal Organs	29	1	511-515		Exclusion reason: NO abstract ;
Histamine release during cardiopulmonary bypass	Man, W.; Steger, A.; Hosking, S.; Taylor, K.	Plasma histamine concentrations were measured in 15 adult patients undergoing open-heart surgery (coronary artery bypass grafting) and in three control patients undergoing major noncardiac surgery. Plasma histamine levels rose in both open-heart and control patients in the early phase of operation before the onset of cardiopulmonary bypass (CPB). In the open-heart patients, significant elevations…	1990		Perfusion	5	2	107-116	10.1177/026765919000500205	Exclusion reason: Wrong intervention;
Regional blood flow during pulsatile and nonpulsatile cardiopulmonary bypass	Levy, B.I.; Bardou, A.; Touchot, B.; Menasche, P.; Piwnica, A.		1981		Transactions - American Society for Artificial Internal Organs	27	1	127-131		Exclusion reason: NO abstract ;
Cardiac surgery during pregnancy: Pulsatile or nonpulsatile perfusion?	Jahangiri, M.; Clark, J.; Prefumo, F.; Pumphrey, C.; Ward, D.		2003		Journal of Thoracic and Cardiovascular Surgery	126	3	894-895	10.1016/S0022-5223(03)00607-X	Exclusion reason: Wrong study design;
Biocompatibility of cardiopulmonary bypass: Influence on blood compatibility of device type, mode of blood flow and duration of application	Sundaram, S.; Courtney, J.M.; Taggart, D.P.; Tweddel, A.C.; Martin, W.; McQuiston, A.M.; Wheatley, D.J.; Lowe, G.D.O.	The biocompatibility of artificial organs is recognised as an area presenting difficulties in terms of the complexity of the situation. The nature of the blood response involving interactions of systems, pattern and extent of change, patient status and the influence of the whole device contribute to the complexity. Recognising these, the profile of the blood response to cardiopulmonary bypass (CP…	1994		International Journal of Artificial Organs	17	2	118-128	10.1177/039139889401700210	Exclusion reason: Wrong route of administration;
The amylase-creatinine clearance ratio following cardiopulmonary bypass	Murray, W.R.; Mittra, S.; Mittra, D.; Roberts, L.B.; Taylor, K.M.	The incidence of unexplained pancreatitis in patients dying after cardiac operations has been recorded as 16%, with evidence to implicate ischemia in the pathogenesis of the pancreatitis. Increased amylase-to-creatinine clearance ratios (ACCR), suggesting pancreatic dysfunction, have been reported in patients following nonpulsatile cardiopulmonary bypass (CPB). Pulsatile CBP is increasingly recog…	1981		Journal of Thoracic and Cardiovascular Surgery	82	2	248-253	10.1016/s0022-5223(19)39362-6	Exclusion reason: Wrong study design;
Metabolic comparison of a new pulsatile pump and a roller pump for cardiopulmonary bypass.	Trinkle, J.K.; Helton, N.E.; Wood, R.E.; Bryant, L.R.		1969		The Journal of thoracic and cardiovascular surgery	58	4	562-569	10.1016/s0022-5223(19)42570-1	Exclusion reason: Wrong study design;
Pulsatile cardiopulmonary bypass: clinical evaluation.	Trinkle, J.K.; Helton, N.E.; Bryant, L.R.; Griffen, W.O.		1970		Surgery	68	6	1074-1078		Exclusion reason: Wrong study design;
Effects of pulsatile reperfusion on postischemic recovery of myocardial function after global hypothermic cardiac arrest	Mori, F.; Ivey, T.D.; Itoh, T.; Thomas, R.; Breazeale, D.G.; Misbach, G.	It has been postulated that pulsatile blood flow helps to preserve the myocardium after ischemia. However, its effect on postischemic myocardium during cardiopulmonary bypass has not been clearly defined. To determine if pulsatile reperfusion improves postischemic recovery of cardiac metabolism and performance, we subjected 20 dogs to 60 minutes of aortic cross-clamping by 45 minutes of pulsatile…	1987		Journal of Thoracic and Cardiovascular Surgery	93	5	719-727	10.1016/s0022-5223(19)36352-4	Exclusion reason: Wrong patient population;
Does flow character (pulsatile Vs nonpulsatile) alter tissue O2 extraction capabilities durig cardiopulmonary bypass (CPB) ?	Van Der Rest, P.; Rausin, I.; Deltell, A.; Van Der Linden, P.		1999		Acta Anaesthesiologica Belgica	50	3	145		Exclusion reason: NO abstract ;
Pulseless cardiopulmonary bypass	Edmunds, L.H.		1982		Journal of Thoracic and Cardiovascular Surgery	84	6	800-804	10.1016/s0022-5223(19)38926-3	Exclusion reason: Wrong study design;
Quantification of perfusion modes in terms of surplus hemodynamic energy levels in a simulated pediatric CPB model	Ãœndar, A; Ji, BY; Lukic, B; Zapanta, CM; Kunselman, AR; Reibson, JD; Weiss, WJ; Rosenberg, G; Myers, JL	The objective of this investigation was to compare pulsatile versus nonpulsatile perfusion modes in terms of surplus hemodynamic energy (SHE) levels during cardiopulmonary bypass (CPB) in a simulated neonatal model.The extracorporeal circuit consisted of a Jostra HL-20 heart-lung machine (for both pulsatile and nonpulsatile modes of perfusion), a Capiox Baby RX hollow-fiber membrane oxygenator, a…	2006		ASAIO JOURNAL	52	6	712-717	10.1097/01.mat.0000249013.15237.5e	Exclusion reason: Wrong study design;
Detection and classification of gaseous microemboli during Pulsatile and nonpulsatile perfusion in a simulated neonatal CPB model	Ãœndar, A; Ji, BY; Kunselman, AR; Myers, JL	We compared the effects of perfusion modes (pulsatile vs. nonpulsatile) on gaseous microemboli delivery using the Emboli Detection and Classification (EDACTM) Quantifier at postpump, postoxygenator, and postarterial filter sites in a simulated pediatric cardiopulmonary bypass (CPB) model. The mock loop was subjected to five different pump flow rates of equal 100 ml/min intervals, ranging from 400…	2007		ASAIO JOURNAL	53	6	725-729	10.1097/MAT.0b013e3181588dc3	Exclusion reason: Wrong study design;
Comparison of two different blood pumps on delivery of gaseous microemboli during pulsatile and nonpulsatile perfusion in a simulated infant CPB model	Wang, SG; Kunselman, AR; Myers, JL; Ãœndar, A	The purpose of this study was to compare two different blood pumps (Jostra roller pump vs. Medos deltastream DP1 rotary pump) on delivery of gaseous microemboli during pulsatile and nonpulsatile perfusion in a simulated infant cardiopulmonary bypass (CPB) model. The Jostra and Medos pump were used in parallel pattern. The circuit was primed with lactated ringer's solution (700 ml) and the postfil…	2008		ASAIO JOURNAL	54	5	538-541	10.1097/MAT.0b013e318185da5b	Exclusion reason: Wrong patient population;
Hemodynamic Energy Delivery of the Pulsatile Flow in a Simulated Pediatric Extracorporeal Circuit	Wang, SG; Haines, N; Ãœndar, A	Objectives of this study were 1) to precisely measure the generation and delivery of hemodynamic energy levels during pediatric cardiopulmonary bypass procedure using a simulated circuit and 2) to quantify energy losses of the extracorporeal. circuit components. A conventional roller pump, pediatric hollow-fiber membrane oxygenator, arterial filter, arterial cannula, and 1/4-in tubing were used. …	2009		ASAIO JOURNAL	55	1	96-99	10.1097/MAT.0b013e31818fb9fb	Exclusion reason: Wrong study design;
Cytokine and endothelial damage in pulsatile and nonpulsatile cardiopulmonary bypass	Orime, Y; Shiono, M; Hata, H; Yagi, S; Tsukamoto, S; Okumura, H; Nakata, K; Kimura, S; Hata, M; Sezai, A; Sezai, Y	Recently, several types of centrifugal pumps have been widely used as the main pumps for cardiopulmonary bypass (CPB). However, according to the results of our experimental studies, after cardiogenic shock, pulsatile flow was effective in maintaining the functions and microcirculations of end organs, especially those of the liver and kidney. To estimate the effectiveness of pulsatility during CPB…	1999		ARTIFICIAL ORGANS	23	6	508-512	10.1046/j.1525-1594.1999.06392.x	Exclusion reason: Wrong patient population;
Pulsatile flow in patients with a novel nonpulsatile implantable ventricular assist device	Potapov, EV; Loebe, M; Nasseri, BA; Sinawski, H; Koster, A; Kuppe, H; Noon, GP; DeBakey, ME; Hetzer, R	Background-Ventricular assist devices (VADs) are an accepted therapy for patients with end-stage heart failure. The implantable devices that are available produce a pulsatile flow and are very large. In 6 patients, beginning in November 1998, we started to use the continuous-now implantable DeBakey VAD device, which weighs 93 g. To detect the flow in peripheral vessels, we measured transcranial D…	2000		CIRCULATION	102	19	183-187		Exclusion reason: Wrong patient population;
Clinical evaluation of pulsatile flow mode of Terumo Capiox centrifugal pump	Nishida, H; Uesugi, H; Nishinaka, T; Uwabe, K; Aomi, S; Endo, M; Koyanagi, H; Oshiyama, H; Nogawa, A; Akutsu, T	The Terumo Capiox centrifugal pump system possesses an automatic priming function in which the motor repeatedly stops and runs intermittently to eliminate air bubbles in the circuit through the micropores of the hollow-fiber membrane oxygenator. By modifying this mechanism, we have developed a pulsatile flow mode. In this mode, maximum and minimum pump rotational speeds can be independently set e…	1997		ARTIFICIAL ORGANS	21	7	816-821	10.1111/j.1525-1594.1997.tb03749.x	Exclusion reason: Wrong study design;
The vasoregulatory role of endothelium derived nitric oxide during pulsatile cardiopulmonary bypass	Macha, M; Yamazaki, K; Gordon, LM; Watach, MJ; Konishi, H; Billiar, TR; Borovetz, HS; Kormos, RL; Griffith, BP; Hattler, BG	The role of pulsatile flow as a physiologic stimulus for endothelium mediated vasoregulation is poorly understood. Furthermore, non pulsatile flow, which is associated with increased vascular resistance and end-organ failure, has been demonstrated to lead to a decrease in nitric oxide (NO) production in vitro. Anesthetized pigs (23.4 +/- 0.3 kg) were placed on cardiopulmonary bypass using either …	1996		ASAIO JOURNAL	42	5	M800-M804	10.1097/00002480-199609000-00101	Exclusion reason: Wrong patient population;
Pulsatile and nonpulsatile flows can be quantified in terms of energy equivalent pressure during cardiopulmonary bypass for direct comparisons	Ãœndar, A; Masai, T; Frazier, OH; Fraser, CD	The purpose of this study was to quantify and compare pulsatile and nonpulsatile pressure and flow waveforms in terms of energy equivalent pressure (EEP) during cardiopulmonary bypass in a neonatal piglet model. EEP is the ratio of the area under the hemodynamic power curve and the flow curve, Piglets, mean weight of 3 kg,were used in physiologic pulsatile pump (n = 7), pulsatile roller pump (n =…	1999		ASAIO JOURNAL	45	6	610-614		Exclusion reason: Wrong patient population;
The Impact of Pump Settings on the Quality of Pulsatility	Rider, AR; Ressler, NM; Karkhanis, TR; Kunselman, AR; Wang, SG; Ãœndar, A	The study objective was to evaluate the Jostra HL-20 roller pump under different baseflow and pump head settings with quantified energy values from pressure and flow waveforms, in a simulated pediatric bypass circuit. Pump flow rate was set at 800 mL/min for both pulsatile and nonpulsatile perfusion modes and the mean arterial pressure (MAP) of the pseudopatient was maintained at 40 mm Hg for eac…	2009		ASAIO JOURNAL	55	1	100-105	10.1097/MAT.0b013e3181914e91	Exclusion reason: Wrong study design;
LUNG PROTECTION IN CARDIO-PULMONARY BYPASS	Salameh, A; Greimann, W; Vollroth, M; Dhein, S; Bahramsoltani, M; Dahnert, I	Since the invention of the heart-lung machine paediatric cardiac surgery developed rapidly. For correction of complex cardiac malformations the application of a cardio-pulmonary bypass (CPB) has become indispensable but possible negative effects of this technique should not be neglected. Especially, both bypassed organs i.e. heart and lung are not perfused during the procedure and therefore are t…	2017		JOURNAL OF PHYSIOLOGY AND PHARMACOLOGY	68	1	99-116		Exclusion reason: Wrong intervention;
Analysis of Pulsatile and Nonpulsatile Blood Flow Effects in Different Degrees of Stenotic Vasculature	Jung, JS; Son, KH; Ahn, CB; Lee, JJ; Son, HS; Sun, K	Vessel lumens that have been chronically narrowed by atherosclerosis should be increased in flow velocity and intrastenotic area pressure to maintain an equal flow. This might be followed by a decrease in hemodynamic energy, leading to a reduction of tissue perfusion. In this study, we compared hemodynamic energies according to degrees of stenotic vasculature between pulsatile flow and nonpulsati…	2011		ARTIFICIAL ORGANS	35	11	1118-1122	10.1111/j.1525-1594.2011.01361.x	Exclusion reason: Wrong study design;
A Comparative Study of Cerebral Microcirculation During Pulsatile and Nonpulsatile Selective Cerebral Perfusion: Assessment by Synchrotron Radiation Microangiography	Inamori, S; Shirai, M; Yahagi, N; Pearson, JT; Fujii, Y; Umetani, K; Kobayashi, Y; Okura, Y; Yakehiro, M; Minamiyama, M	Currently, nonpulsatile selective cerebral perfusion for cerebroprotection against thoracic aortic aneurysm is used in clinical settings. We performed synchrotron radiation microangiography to determine the effects on selective cerebral perfusion modulation by pulsatile flow. We established cerebral perfusion at normothermia and severe hypothermia in anesthetized rats, during which cerebral angio…	2013		ASAIO JOURNAL	59	4	374-379	10.1097/MAT.0b013e3182976939	Exclusion reason: animal study;
Pulsatile ECMO in neonates and infants:: First European clinical experience with a new device	Agati, S; Mignosa, C; Ciccarello, G; Dario, S; Ãœndar, A	This study presents the first European clinical experience with the Medos DeltaStream DP1, a new pulsatile flow pump, in neonates and infants. Between January 2002 and December 2004, 420 patients at our institution underwent congenital heart surgery on cardiopulmonary bypass. During this period, 10 patients required extracorporeal membrane oxygenation (ECMO) support for acute postcardiotomy heart…	2005		ASAIO JOURNAL	51	5	508-512	10.1097/01.mat.0000171711.48788.2d	Exclusion reason: Wrong study design;
Pulsatility protects the endothelial glycocalyx during extracorporeal membrane oxygenation	Zhang, Y; Zeng, JF; He, XQ; Cao, WD; Peng, XP; Li, GH	Background Pulsatile flow protects vital organ function and improves microcirculatory perfusion during extracorporeal membrane oxygenation (ECMO). Studies revealed that pulsatile shear stress plays a vital role in microcirculatory function and integrity. The objective of this study was to investigate how pulsatility affects wall shear stress and endothelial glycocalyx components during ECMO. Meth…	2021		MICROCIRCULATION	28	7		10.1111/micc.12722	Exclusion reason: Wrong patient population;
PULSATILE LOW-FLOW PERFUSION FOR ENHANCED CEREBRAL PROTECTION	WATANABE, T; WASHIO, M	We examined the oxygen tension, carbon dioxide tension, and pH in canine brains under profound hypothermia to evaluate the effects of perfusion (circulatory arrest for 1 hour; 25 and 50 mL.kg(-1).min-l for 2 hours) with and without pulsatile assistance. The effects of pulsatile flow on cerebral blood flow and metabolism were also evaluated in dogs supported by low-now perfusion (25 mL.kg(-1).min(…	1993		ANNALS OF THORACIC SURGERY	56	6	1478-1481	10.1016/0003-4975(93)90734-Y	Exclusion reason: Wrong patient population;
Comparison of coronary artery blood flow and hemodynamic energy in a pulsatile pump versus a combined nonpulsatile pump and an intra-aortic balloon pump	Lim, CH; Son, HS; Baek, KJ; Lee, JJ; Ahn, CB; Moon, KC; Khi, W; Lee, H; Sun, K	We compared the coronary artery blood flow and hemodynamic energy between pulsatile extracorporeal life support (ECLS) and a centrifugal pump (CP)/intra-aortic balloon pump (IABP) combination in cardiac arrest.A total cardiopulmonary bypass circuit was constructed for six Yorkshire swine weighing 30 to 40 kg. The outflow cannula of the CP or a pulsatile ECLS (T-PLS) was inserted into the ascendin…	2006		ASAIO JOURNAL	52	5	595-597	10.1097/01.mat.0000237691.04026.b8	Exclusion reason: Wrong patient population;
A performance evaluation of eight geometrically different 10 Fr pediatric arterial cannulae under pulsatile and nonpulsatile perfusion conditions in an infant cardiopulmonary bypass model	Rider, AR; Ji, BY; Kunselman, AR; Weiss, WJ; Myers, JL; Ãœndar, A	This investigation compared pressure drops and surplus hemodynamic energy (SHE) levels in eight commercially available pediatric aortic cannulae (10 Fr) with different geometries during pulsatile and nonpulsatile perfusion conditions in an in vitro infant model of cardiopulmonary bypass. For each trial, the cannula was placed at the distal end of the arterial line, and the insertion tip was fixed…	2008		ASAIO JOURNAL	54	3	306-315	10.1097/MAT.0b013e3181744071	Exclusion reason: Wrong patient population;
COMPARATIVE STUDIES OF PULSATILE AND NON-PULSATILE FLOW DURING CARDIOPULMONARY BYPASS .1. PULSATILE SYSTEM EMPLOYED AND ITS HEMATOLOGIC EFFECTS	TAYLOR, KM; BAIN, WH; MAXTED, KJ; HUTTON, MM; MCNAB, WY; CAVES, PK		1978		JOURNAL OF THORACIC AND CARDIOVASCULAR SURGERY	75	4	569-573		Exclusion reason: Wrong patient population;
COMPLEMENT ACTIVATION DURING CARDIOPULMONARY BYPASS - QUANTITATIVE STUDY OF EFFECTS OF METHYLPREDNISOLONE AND PULSATILE FLOW	BOSCOE, MJ; YEWDALL, VMA; THOMPSON, MA; CAMERON, JS		1983		BRITISH MEDICAL JOURNAL	287	6407	1747-1750	10.1136/bmj.287.6407.1747	Exclusion reason: Wrong comparator;
QUANTIFICATION OF PULSATILE FLOW DURING CARDIOPULMONARY BYPASS TO PERMIT DIRECT COMPARISON OF THE EFFECTIVENESS OF VARIOUS TYPES OF PULSATILE AND NONPULSATILE FLOW	GROSSI, EA; CONNOLLY, MW; KRIEGER, KH; NATHAN, IM; HUNTER, CE; COLVIN, SB; BAUMANN, FG; SPENCER, FC		1985		SURGERY	98	3	547-554		Exclusion reason: Wrong patient population;
Major organ function under mechanical support: Comparative studies of pulsatile and nonpulsatile circulation	Sezai, A; Shiono, M; Orime, Y; Nakata, K; Hata, M; Iida, M; Kashiwazaki, S; Kinoshita, J; Nemoto, M; Koujima, T; Furuichi, M; Eda, K; Hirose, H; Yoshino, T; Saitoh, A; Taniguchi, T; Sezai, Y	We examined a major organ function during 3 h biventricular assisted circulation after acute myocardial infarction model in the pig. In left ventricular circulation, the outflow cannula was placed in the ascending aorta and an inflow cannula through the mitral valve in the left ventricle. A pump (pulsatile group, Zeon Medical, Inc., Tokyo, Japan and nonpulsatile group, Nikkiso HPM-15, Nikkiso, In…	1999		ARTIFICIAL ORGANS	23	3	280-285	10.1046/j.1525-1594.1999.06318.x	Exclusion reason: Wrong patient population;
Inflammatory response to cardiopulmonary bypass using roller or centrifugal pumps	Baufreton, C; Intrator, L; Jansen, PGM; Velthuis, HT; Le Besnerais, P; Vonk, A; Farcet, JP; Wildevuur, CRH; Loisance, DY	Background. The inflammatory response in 29 patients undergoing coronary artery bypass grafting using either roller or centrifugal (CFP) pumps was evaluated in a prospective study.Methods. Patients were randomized in roller pump (n = 15) and CFP (n = 14) groups. Terminal complement complex activation (SC5b-9) and neutrophil activation (elastase) were assessed during the operation. Cytokine produc…	1999		ANNALS OF THORACIC SURGERY	67	4	972-977	10.1016/S0003-4975(98)01345-9	Exclusion reason: Wrong intervention;
A Hemodynamic evaluation of the medos deltastream DP1 rotary pump and Jostra HL-20 roller pump under pulsatile and nonpulsatile perfusion in an infant cardiopulmonary bypass model -: A pilot study	Rider, AR; Griffith, K; Ressler, N; Kunselman, AR; Wang, SG; Ãœndar, A	This study aims to compare the Jostra HL-20 roller pump to the Medos DeltaStream DP1 rotary pump in terms of pressure and flow waveforms, as well as calculated energies based on pressure/flow relationships, in a simulated pediatric cardiopulmonary perfusion system. The flow rate was set at 1,000 ml/min for each pump, under both pulsatile and nonpulsatile perfusion modes. Mean arterial pressure (M…	2008		ASAIO JOURNAL	54	5	529-533	10.1097/MAT.0b013e318186bd8d	Exclusion reason: Wrong study design;
APPLICATION OF PULSATILE CARDIOPULMONARY BYPASS FOR PROFOUND HYPOTHERMIA IN CARDIAC-SURGERY	MORI, A; SONO, J; NAKASHIMA, M; MINAMI, K; OKADA, Y		1981		JAPANESE CIRCULATION JOURNAL-ENGLISH EDITION	45	3	315-322	10.1253/jcj.45.315	Exclusion reason: animal study;
CARBOHYDRATE-METABOLISM DURING PULSATILE CARDIOPULMONARY BYPASS UNDER PROFOUND HYPOTHERMIA	MORI, A; TABATA, R; MATSUDA, M; NAKAMURA, Y; TAKEUCHI, T; OKADA, Y		1983		JAPANESE CIRCULATION JOURNAL-ENGLISH EDITION	47	5	528-535	10.1253/jcj.47.528	Exclusion reason: animal study;
BRAIN EDEMA AND BLOOD-BRAIN-BARRIER PREMEABILITY IN PULSATILE AND NONPULSATILE CARDIOPULMONARY BYPASS	LAURSEN, H; BODKER, A; ANDERSEN, K; WAABEN, J; HUSUM, B		1986		SCANDINAVIAN JOURNAL OF THORACIC AND CARDIOVASCULAR SURGERY	20	2	161-166	10.3109/14017438609106495	Exclusion reason: animal study;
THE EFFECTS OF PULSATILE AND NON-PULSATILE CARDIOPULMONARY BYPASS ON RENAL BLOOD-FLOW AND FUNCTION	NAKAMURA, K; KOGA, Y; SEKIYA, R; ONIZUKA, T; ISHII, K; CHIYOTANDA, S; SHIBATA, K		1989		JAPANESE JOURNAL OF SURGERY	19	3	334-345	10.1007/BF02471410	Exclusion reason: Wrong patient population;
Computer-controlled cardiopulmonary bypass increases jugular venous oxygen saturation during rewarming	Mutch, WAC; Lefevre, GR; Thiessen, DB; Girling, LG; Warrian, RK	Background. Conventional roller pump apulsatile cardiopulmonary bypass (CPB) was compared with computer-controlled pulsatile bypass, which was designed to recreate biological variability (return of beat-to-beat variability in rate and pressure with superimposed respiratory rhythms). The degree of jugular venous oxygen saturation (SjvO(2)) less than 50% during rewarming from hypothermic CPB was co…	1998		ANNALS OF THORACIC SURGERY	65	1	59-65	10.1016/S0003-4975(97)00862-X	Exclusion reason: Wrong patient population;
Time flow measurements (TTFM) differ between grafts do transit performed on and off-pump CABG?: A comparitive study	GÃ¼den, M; Akpinar, B; Sagbas, E; Sanisoglu, I; Bayindir, O	Background: The aim of this study was to compare intraoperative coronary graft flows performed on and off-pump and to evaluate the effects of hemodilution on coronary graft flows in off-pump CABG patients by using TTFM.Materials and Methods: During a one year period, 150 patients undergoing a CABG only procedure were enrolled in a prospective randomized manner. Group 1 consisted of 50 patients un…	2002		HEART SURGERY FORUM	5		S261-S267		Exclusion reason: Wrong patient population;
HEMODYNAMIC, METABOLIC, AND HEMATOLOGIC EFFECTS OF PULSATILE CARDIOPULMONARY BYPASS	DUNN, J; KIRSH, MM; HARNESS, J; CARROLL, M; STRAKER, J; SLOAN, H		1974		JOURNAL OF THORACIC AND CARDIOVASCULAR SURGERY	68	1	138-147		Exclusion reason: Wrong patient population;
EFFECT OF PULSATILE CARDIOPULMONARY BYPASS ON CEREBRAL METABOLISM	GEHA, AS; SALAYMEH, MT; BAUE, AE; ABE, T		1972		JOURNAL OF SURGICAL RESEARCH	12	6	381-&	10.1016/0022-4804(72)90088-1	Exclusion reason: Wrong study design;
PERCUTANEOUS CARDIOPULMONARY BYPASS WITH A SYNCHRONOUS PULSATILE PUMP COMBINES EFFECTIVE UNLOADING WITH EASE OF APPLICATION	AXELROD, HI; GALLOWAY, AC; MURPHY, MS; LASCHINGER, JC; BAUMANN, FG; GROSSI, EA; GLASSMAN, E; SPENCER, FC		1987		JOURNAL OF THORACIC AND CARDIOVASCULAR SURGERY	93	3	358-365		Exclusion reason: Wrong patient population;
PULSATILE ASSIST DEVICE (PAD) FOR USE DURING CARDIOPULMONARY BYPASS	BREGMAN, D; BAILIN, M; BOWMAN, FO; PARODI, EN; HAUBERT, SM; EDIE, RN; SPOTNITZ, HM; REEMTSMA, K; MALM, JR		1977		ANNALS OF THORACIC SURGERY	24	6	574-581	10.1016/S0003-4975(10)63461-3	Exclusion reason: Wrong study design;
CLINICAL EFFECTS OF PULSATILE CARDIOPULMONARY BYPASS (CPB) USING A MODIFIED DEBAKEY ROLLER-PUMP	NOON, GP; HARRELL, JE; YAWN, D; FELDMAN, L; FOX, F; WEISS, P; MUNOZ, A; KENT, P; DEBAKEY, ME		1982		TRANSACTIONS AMERICAN SOCIETY FOR ARTIFICIAL INTERNAL ORGANS	28		138-142		Exclusion reason: Wrong outcomes;
BIOFLUID DYNAMICS OF CARDIOPULMONARY BYPASS SURGERY	Goyal, MR; Goyal, VK		2014		BIOMECHANICS OF ARTIFICIAL ORGANS AND PROSTHESES			39-73	10.1201/b16538	Exclusion reason: Wrong intervention;
EFFECTS OF PULSATILE ASSISTANCE AND NONPULSATILE FLOW ON SUB-ENDOCARDIAL PERFUSION DURING CARDIOPULMONARY BYPASS	STEED, DL; FOLLETTE, DM; FOGLIA, R; MALONEY, JV; BUCKBERG, GD		1978		ANNALS OF THORACIC SURGERY	26	2	133-141	10.1016/S0003-4975(10)63655-7	Exclusion reason: Wrong patient population;
Pulsatile vs. continuous flow	Wu, EL; Kleinheyer, M; Ãœndar, A		2018		MECHANICAL CIRCULATORY AND RESPIRATORY SUPPORT			379-406	10.1016/B978-0-12-810491-0.00012-6	Exclusion reason: Wrong study design;
BRAIN-TISSUE PH, OXYGEN-TENSION, AND CARBON-DIOXIDE TENSION IN PROFOUNDLY HYPOTHERMIC CARDIOPULMONARY BYPASS - COMPARATIVE-STUDY OF CIRCULATORY ARREST, NONPULSATILE LOW-FLOW PERFUSION, AND PULSATILE LOW-FLOW PERFUSION	WATANABE, T; ORITA, H; KOBAYASHI, M; WASHIO, M		1989		JOURNAL OF THORACIC AND CARDIOVASCULAR SURGERY	97	3	396-401		Exclusion reason: Wrong patient population;
Serum S-100beta protein release in coronary artery bypass grafting: laminar versus pulsatile flow.	Kusch B; Vogt S; Sirat AS; Helwig-Rohlig A; Kasseckert S; Moosdorf R	BACKGROUND: Cerebral injury after Cardiopulmonary bypass (CPB) is still a serious and unpredictable complication. The S-100beta serum marker has been suggested as potentially useful in the detection of cerebral injury during and after CPB. Direct comparisons of whether laminar or pulsatile pump flow in CABG leads to higher S-100beta values and which type might be more neuroprotective have not bee…	2001	Jun	Thorac Cardiovasc Surg	49	3	179-83	10.1055/s-2001-14297	Exclusion reason: Wrong route of administration;
Analysis of blood flow energy characteristics of pulsatile and non-pulsatile flow during extracorporeal circulation	Guo, Z; Li, X; Xu, LF; Chang, X; Li, J; Xu, ZY	Objective: To analyze the magnitude of blood flow energy and characteristics of frequency domain between pulsatile flow and nonpulsatile flow during cardiopulmonary bypass and physiological flow. Methods: From January 2017 to December 2017, 60 cases of patients with mitral valve disease scheduled for mitral valve replacement or repair at Department of Cardiasurgery, Shanghai Chest Hospital, Shang…	2018			56	9	701â€705	10.3760/cma.j.issn.0529-5815.2018.09.011	Exclusion reason: Wrong study design;
Pulsatile flow vs. nonpulsatile flow to prevent ischemic brain lesions following coronary artery bypass graft surgery: a diffusion-weighted magnetic resonance imaging study	Albayrak, G; Aykut, K; Guzelotlu, M; Sahin, E; Serter, S; Elmas, Z; Hazan, E	Background: Cerebral complication is an important factor affecting the outcome after coronary artery bypass surgery under cardiopulmonary bypass. The reported frequency of stroke after coronary artery bypass grafting varies between 1.5% and 6%. We aimed to investigate the postâ€procedure effect of pulsatile and nonpulsatile flow utilized in cardiopulmonary bypass on brain ischemia among patients…	2013			163	3	S7â€S8	10.1016/S0167-5273(13)70018-4	Exclusion reason: Wrong study design;
The effect of pulsatile blood flow on patients' cognitive function	IRCT20211227053543N1,	INTERVENTION: Intervention 1: Intervention group: The Moca questionnaire is completed one day before surgery and one month after surgery. The method of anesthesia and surgery is the same for all patients. For these patients, a type of heart and lung device and oxygenator are used. During surgery, patients' body temperature should be reduced to 34 degrees Celsius and the average flow pressure shou…	2022							Exclusion reason: Wrong study design;
Randomized controlled trial of pulsatile perfusion in elderly patients undergoing aortic valve surgery: clinically beneficial or detrimental?	Faggian, G; Gu, YJ; Dodonov, M; Van Oeveren, W; Tessari, M; Menon, T; Mazzucco, A; Milano, A	Objectives: Analysis of the haemodynamic effects, vascular reactivity, and endothelial integrity in elderly patients undergoing aortic valve replacement (AVR) with either pulsatile (PP) or nonâ€pulsatile (NP) cardiopulmonary bypass (CPB). Methods: Forty elderly patients (age 80Â±3 years, EuroSCORE 5.9Â±1.5) with aortic valve stenosis were prospectively randomized for surgery with either PP or NP…	2012			15		S113	10.1093/icvts/ivs388	Exclusion reason: Wrong study design;
Pulsatile or continuous cardiopulmonary bypass: infrared thermography used to settle this dilemma	Bagnoli, P; Fustinoni, D; Tessari, M; Serrani, M; Faggian, G; Costantino, ML; Fumero, R	Objectives: The debate about the possible advantages of pulsatile perfusion (PP) versus continuous perfusion (CP) in CardioPulmonary Bypass (CPB) is still open. Aim of this study was to prove the suitability of Infrared (IR) Thermography as a new methodology to compare the effects on peripheral perfusion exerted by PP or CP. Methods: Patients (n=10) undergoing aortic valve replacement were random…	2011			34	8	624	10.5301/IJAO.2011.8701	Exclusion reason: Wrong study design;
Effects of balloon-induced pulsatile perfusion on postoperative short- and long-term cognitive dysfunction in diabetic patients with impaired cerebrovascular carbon dioxide reactivity	Kadoi, Y	Introduction: The purpose of this study was to identify whether reduced jugular venous oxygen saturation (SjvO2) in diabetic patients with impaired cerebrovascular CO2 reactivity could be improved by pulsatile perfusion during cardiopulmonary bypass (CPB) and whether improved SjvO2 could improve postoperative cognitive dysfunction after coronary artery bypass graft surgery. Hypothesis: We hypothe…	2011			39		58	10.1097/01.ccm.0000408627.24229.88	Exclusion reason: Wrong study design;
Pulsatile II study	NTR2940,	INTERVENTION: Pulsatile cardiopulmonary bypass vs. nonâ€pulsatile cardiopulmonary bypass. CONDITION: Coronary Artery Bypass Grafting (CABG), Pulsatile cardiopulmonary bypass, Microcirculatory perfusion, Endothelial function, Platelet aggregation, Fibrinolysis ; ; PRIMARY OUTCOME: Change in microcirculatory perfusion during surgery, sublingual erythrocyte velocity, capillary diameter and capillar…	2011							Exclusion reason: duplicate;
Effects of pulsatile and nonpulsatile perfusion on cerebral oxygen saturation and endothelin-1 in tetralogy of fallot infants undergoing correcting heart surgery	Zhao, J; Yang, J; Liu, J; Li, S; Yan, J; Meng, Y; Wang, X; Long, C	Purpose: Benefits of pulsatle flow during cardiopulmonary bypass (CPB) in pediatric heart surgery is still controversial and nonpulsatile CPB is still wildly used in clinical cardiac surgery, however, pulsatille CPB must be reconsidered because of its physiologic feature. Objectives: To evaluate the effects of pulsatile perfusion(PP) and nonpulsatile perfusion(NP) on cerebral oxygen saturation (S…	2010			34	4	A20	10.1111/j.1525-1594.2010.01030.x	Exclusion reason: Wrong study design;
Evaluation the effect of pulsatile perfusion during cardiopulmonary bypass on cerebral tissue oxygenation and arterial blood lactate leveles in patients undergoing valvular heart Surgery	IRCT2016101130266N1,	INTERVENTION: During open heart surgery when patient is on cardiopulmonary bypass after aortic cross clamping and cardioplegic arrest patients undergoing pulsatile perfusion. pulsatile features on heart lung machine set as following: frequency: 70 beat per minute, pulse width: 50%, base flow: 30%( 70%pulsatile and 30% nonpulsatile) In control group during cardiopulmonary bypass after aortic cross…	2017							Exclusion reason: Wrong outcomes;
Pulsatile perfusion in neonates and infants with complex pathologies	Alkan-Bozkaya, T; AkcÂ¸evin, A; TÃ¼rkoÊ‡lu, H; Paker, T; Ãœndar, A	Background: The aim of this study was to evaluate of the pulsatile perfusion mode in pediatric patients who had complex cardiac pathologies according to Jenkins stratifications (category 4) undergoing CPB in a clinical setting. All of the cases had TGA and VSD in this clinical study. Methods: 89 consecutive pediatric patients undergoing open heart surgery for repair of ventricular septal defects …	2012			36	5	A20	10.1111/j.1525-1594.2012.01477.x	Exclusion reason: Wrong study design;
Advantages of pulsatile perfusion mode on vital organ recovery in pediatric patients	Akcevin, A; Alkan-Bozkaya, T; Undar, A	Purpose: This study was undertaken to evaluate the effects of cardiopulmonary bypass (CPB) on vital organ recovery and thyroid function in pediatric patients undergoing open heart surgery under pulsatile or nonpulsatile perfusion modes. Methods: 289 consecutive pediatric patients undergoing open heart surgery for repair of congenital heart disease were prospectively entered into the study and ran…	2010			34	4	A10	10.1111/j.1525-1594.2010.01030.x	Exclusion reason: Wrong study design;
Effect of pulsatile blood flow pumps to help heart patients on renal function during surgery graft proximal coronary artery bypass grafting	IRCT2016102230421N1,	INTERVENTION: Control group: routine care Intervention 1: Intervention group: With about a third of tidal volume ventilation began air volume. When the heart begins to beat with HR greater than 60 and the regular rhythm of heart through a partial obstruction in the tube by tube clump Back venous pumping action of the heart have to fill out so that the Rtrlayn monitor pulse rate were observed. Int…	2017							Exclusion reason: Wrong patient population;
Kidney protection during CABG: no effect of pulsatile versus nonpulsatile mecc	Guthoff, I; Grassler, A; Mayer, B; Hoenicka, M; Albrecht, G; Bauernschmitt, R; Liebold, A	Objectives: Renal dysfunction is commonly seen after CABG. Novel urinary biomarkers have been introduced for early detection of renal structural damage. The effect of pulsatile perfusion mode in minimized CPB on urinary biomarkers has not yet been studied. Methods: Forty patients with normal kidney function scheduled for elective or urgent multivessel CABG were randomized to either pulsatile (pp)…	2017			65			10.1055/s-0037-1598732	Exclusion reason: Wrong study design;
The effect of regulating the flow rate of cardiopulmonary bypass pump based on lean body mass index on mixed venous blood oxygen and arterial blood lactat level among patients with abnormal range of body mass index	IRCT2017012932276N1,	INTERVENTION: In this study, in the control group, patients with BMI over 25, obtained number from bodr sueface area will be multiplied by 2.4 and according to it pump flow will be arranged in cardiopulmonary bypass machine. After anesthesia, first blood sample will be taken using 2 ml heparinized syringe from radial artery and the venous blood sample will be taken from the central venous. Second…	2017							Exclusion reason: Wrong study design;
Con: Pulsatile Flow During Cardiopulmonary Bypass	Paternoster, G.; Scolletta, S.		2023		Journal of Cardiothoracic and Vascular Anesthesia	37	11	2374-2377	10.1053/j.jvca.2023.07.002	Exclusion reason: NO abstract ;
Pulsatile Flow During Cardiopulmonary Bypass in Children	Karl, T.R.		2022		Annals of Thoracic Surgery	114	4	1411	10.1016/j.athoracsur.2022.03.017	Exclusion reason: Wrong study design;
Pulsatile flow is not a magic bullet for congenital heart surgery patients during CPB procedures	Ãœndar, A.; Moroi, M.K.		2019		Artificial Organs	43	10	943-946	10.1111/aor.13511	Exclusion reason: Wrong study design;
Pulsatile extracorporeal circulation: Doppler evaluation of renal perfusion and haemolysis related. Pilot study	Moreno Pachon, J.; Mateo, E.; Giner Crespo-Azorin, L.; Saiz Ruiz, C.; Vergara Sanchez, A.; Fernandez Diaz, C.; Broseta, A.; De Andres, J.	Introduction: Acute renal failure is a recognized complication after cardiopulmonary bypass (CPB) cardiac surgery. Several studies suggested that pulsatile flow on CPB may have beneficial effects on renal function. Modifications on CPB parameters (amplitude/base flow) can increase revolutions per minute and lead to haemolysis. Purpose: The aim of the study is to evaluate renal perfusion with Dopp…	2019		European Heart Journal: Acute Cardiovascular Care	8	(Moreno Pachon J.; Mateo E.; Giner Crespo-Azorin L.; Saiz Ruiz C.; Vergara Sanchez A.; Broseta A.; De Andres J.) University General Hospital of Valencia, Anaesthesia, Critical Care Department, Valencia, Spain(Fernandez Diaz C.) University General Hospital	142	10.1177/2048872619829424	Exclusion reason: animal study;
Cardioprotection of CPB-induced injuries by egcg and pulsatile blood flow	Mewes, M.; Salameh, A.; Vollroth, M.; Seeger, J.; Dahnert, I.	Background: Severe inborn cardiac malformations are typically corrected in cardioplegia. That implies the connection to a cardiopulmonary bypass (CPB). Negative effects can occur due to the global low-flow perfusion and the arrested heart, which may lead to ischemia-reperfusion injury. The aim of our study was to investigate the impact of pharmacologic intervention (EGCG) and different flow modul…	2019		Thoracic and Cardiovascular Surgeon	67	(Mewes M.; Salameh A.; Dahnert I.) Kinderkardiologie, Herzzentrum Leipzig, Leipzig, Germany(Vollroth M.) Herzchirurgie, Herzzentrum Leipzig, Leipzig, Germany(Seeger J.) Veterinar- Anatomisches Institut, Universitat Leipzig, Leipzig, Germany		10.1055/s00391679061	Exclusion reason: Wrong outcomes;
Cardioprotection of CPB-induced injuries by egcg and pulsatile blood flow	Mewes, M.; Salameh, A.; Vollroth, M.; Seeger, J.; Dahnert, I.	Background: Severe inborn cardiac malformations are typically corrected in cardioplegia. That implies the connection to a cardiopulmonary bypass (CPB). Negative effects can occur due to the global low-flow perfusion and the arrested heart, which may lead to ischemia-reperfusion injury. The aim of our study was to investigate the impact of pharmacologic intervention (EGCG) and different flow modul…	2019		Thoracic and Cardiovascular Surgeon	67	(Mewes M.; Salameh A.; Dahnert I.) Kinderkardiologie, Herzzentrum Leipzig, Leipzig, Germany(Vollroth M.) Herzchirurgie, Herzzentrum Leipzig, Leipzig, Germany(Seeger J.) Veterinar- Anatomisches Institut, Universitat Leipzig, Leipzig, Germany		10.1055/s00391679061	Exclusion reason: Wrong outcomes;
Is pulsatile perfusion has significant effects on renal function in patients undergoing cardiac surgery? An observational study	Natarajan, K.; Jeeva, G.; Sophia, I.; Ramachandran, V.; Vishwanathan, B.; Ninan, B.	Objective. There is lack of evidence on the effectiveness of pulsatile perfusion during cardiopulmonary bypass (CPB) in patients undergoing cardiac surgeries. In this study, we evaluated the effect of pulsatile versus nonpulsatile perfusion during CPB on the kidney function in patients undergoing heart surgeries. Methods. A total of 100 patients were enrolled in this study, 50 patients in each pu…	2016		Journal of Cardiothoracic and Vascular Anesthesia	30	(Natarajan K.; Jeeva G.; Sophia I.; Ramachandran V.; Vishwanathan B.; Ninan B.) Madras Medical Mission Hospital, Department of Cardiac Anaesthesia, Chennai, India	S20-S21	10.1053/j.jvca.2016.03.064	Exclusion reason: Wrong study design;
Impact of Pulsatile Flow on Vital Organ Recovery During Cardiopulmonary Bypass in Neonates and Infants	Ãœndar, A.; Wang, S.; Palanzo, D.A.; Wise, R.K.; Woitas, K.; Baer, L.D.; Kunselman, A.R.; Song, J.; Alkan-Bozkaya, T.; Akcevin, A.; Spencer, S.; Agirbasli, M.; Clark, J.B.; Myers, J.L.		2016		Artificial Organs	40	1	14-18	10.1111/aor.12632	Exclusion reason: Wrong study design;
Protective effects of pulsatile flow during cardio-pulmonary bypass	Salameh, A.; Kuehne, L.; Grassl, M.; Gerdom, M.; Von Salisch, S.; Dhein, S.; DÃ¤ehnert, I.	Objectives: Children with congenital heart disease are nowadays often operated at very young age. Cardiopulmonary bypass (CPB) has become indispensable for these sometimes very complex operations, although one cannot neglect a possible negative impact of CPB on organ function. Traditionally, CPB was developed with non-pulsatile flow but there are clinical observations that pulsatile flow might be…	2016		Thoracic and Cardiovascular Surgeon	64	(Salameh A.; Kuehne L.; Grassl M.; DÃ¤ehnert I.) Heart Centre, University of Leipzig, Paediatric Cardiology, Leipzig, Germany(Gerdom M.; Von Salisch S.) Heart Centre, University of Leipzig, Cardiac Surgery, Leipzig, Germany(Dhein S.) University of Leipzig,		10.1055/s-0036-1571870	Exclusion reason: Wrong patient population;
The pulsatile perfusion debate in cardiac surgery: Answers from the microcirculation?	Hoefeijzers, M.P.; Ter Horst, L.H.; Koning, N.; Vonk, A.B.; Boer, C.; Elbers, P.W.G.		2015		Journal of Cardiothoracic and Vascular Anesthesia	29	3	761-767	10.1053/j.jvca.2014.07.025	Exclusion reason: Wrong study design;
Apolipoprotein E levels in pediatric patients undergoing cardiopulmonary bypass	AgirbaÅŸli, M.A.; Song, J.; Lei, F.; Wang, S.; Kunselman, A.R.; Clark, J.B.; Myers, J.L.; Ãœndar, A.	Objective: Apolipoprotein E (apoE) plays a critical role in modulating the response to neurological injury after stress. Therefore, apoE level may prove to be an important biomarker in the pathophysiology of cerebral injury after cardiopulmonary bypass (CPB) in children. The objectives of our study was a) to determine the variation of apoE levels after CPB in children, b) to compare the effects o…	2014		Artificial Organs	38	5	A3	10.1111/aor.12324	Exclusion reason: Wrong study design;
Changes in microcirculatory perfusion during cardiac surgery are paralleled by alterations in glycocalyx integrity	Boer, C.; Koning, N.J.; Van Teeffelen, J.; Vonk, A.B.; Vink, H.	Introduction Previous studies demonstrate that loss of glycocalyx integrity is associated with impaired microvascular function. We investigated whether glycocalyx dimensions are reduced in patients undergoing cardiac surgery with or without cardiopulmonary bypass (CPB), and are paralleled by loss of microcirculatory perfusion using in vivo microcirculation measurements. Methods Patients undergoin…	2013		Critical Care	17	(Boer C.; Koning N.J.; Vonk A.B.) VU University Medical Center, Amsterdam, Netherlands(Van Teeffelen J.; Vink H.) Maastricht University, Maastricht, Netherlands	S80	10.1186/cc12150	Exclusion reason: Wrong study design;
Erratum: Improved cerebral oxygen saturation and blood flow pulsatility with pulsatile perfusion during pediatric cardiopulmonary bypass (Pediatric Research (2011) 70 (181-185))	Su, X.W.; Guan, Y.; Barnes, M.; Clark, J.B.; Myers, J.L.; Ãœndar, A.		2013		Pediatric Research	73	3	385	10.1038/pr.2013.9	Exclusion reason: Wrong study design;
Comparative analysis of GME activity in 3 circuit designs during pulsatile and non-pulsatile CPB	Milano, A.; Dodonov, M.; Onorati, F.; Dal Corso, B.; Tessari, M.; Menon, T.; Mazzucco, A.; Faggian, G.	Objectives: CPB have a risk of cerebral injury with important role of gaseous micro-emboli (GME) coming from CPB circuit. Pulsatile perfusion is supposed to perform conditions for supplementary GME activity. We aimed to determine whether pulsatile CPB augments production and delivery of GME in different modern circuit designs Materials & Methods: Sixty four patients undergoing on-pump CABG surger…	2012		International Journal of Artificial Organs	35	8	595		Exclusion reason: Wrong study design;
Novel strategy to improve end-organ function with pulsatile cardiopulmonary bypass	Atluri, P.; MacArthur, J.W.		2012		Circulation Journal	76	5	1087-1088	10.1253/circj.CJ-12-0294	Exclusion reason: Wrong study design;
Does the pulse play an important role during pulsatile pulmonary perfusion	Ji, B.; Wang, X.; Liu, J.; Long, C.		2011		European Journal of Cardio-thoracic Surgery	40	6	1552-1553	10.1016/j.ejcts.2011.05.001	Exclusion reason: Wrong study design;
The effects of pulsatile cardiopulmonary bypass on microcirculatory perfusion: Perspectives from a null-result study	Koning, N.J.; Atasever, B.; Vonk, A.B.A.; Boer, C.		2011		Journal of Cardiothoracic and Vascular Anesthesia	25	4	e24	10.1053/j.jvca.2011.02.016	Exclusion reason: Wrong study design;
Off-pump coronary artery bypass surgery versus nonpulsatil or pulsatile cardiopulmonary bypass: Respiratory system and oksidative stress	Bavram, H.; Erer, D.; Iriz, E.; Zor, M.H.; Gulbahar, O.; Ozdogan, M.E.	OBJECTIVE: In our study we aimed that compared with the effects of off-pump CABG (OPCABG), pulsatile cardiopulmonary bypass (PCPB), nonpulsatile cardiopulmonary bypass (NPCPB) on the respiratory system and oksidative stress. METHODS: Thirty two patients that were undergone elective CABG were incorporated the study. The patients was arrenged in groups according to using perfusion technique during …	2011		Heart Surgery Forum	14	(Bavram H.; Erer D.; Iriz E.; Zor M.H.; Ozdogan M.E.) Gazi University, School of Medicine, Cardiovascular Surgery, Ankara, Turkey(Gulbahar O.) Gazi University, School of Medicine, Biochemistry, Ankara, Turkey	S27	10.1532/HSF98.S001S119	Exclusion reason: duplicated;
Microvascular effects of pulsatile versus nonpulsatile perfusion during cardiopulmonary bypass	Elbers, P.W.; Wijbenga, J.; Solinger, F.; Yilmaz, A.; Van Iterson, M.; Van Dongen, E.; Ince, C.	Introduction: While advantages of pulsatile perfusion (PP) during cardiopulmonary bypass (CPB) in terms of clinical outcome remain the subject of debate, possible benefits are generally thought to occur via improvements in microvascular flow [1]. However, this is currently not supported by human clinical data. Therefore we used real-time human microvascular imaging to test our hypothesis that pul…	2010		Critical Care	14	(Elbers P.W.) OLVG, Amsterdam, Netherlands(Wijbenga J.; Solinger F.; Yilmaz A.; Van Iterson M.; Van Dongen E.) St Antonius Hospital, Nieuwegein, Netherlands(Ince C.) Academic Medical Center, Amsterdam, Netherlands	S50	10.1186/cc8375	Exclusion reason: Wrong study design;
Effect of different CPB modalities on endothelial function in adult cardiac surgery patients	Sangalli, F.; Guazzi, M.; Senni, S.; Sala, W.; Avalli, L.; Fumagalli, R.	Introduction: The aim was to investigate the influence of CPB on endothelial function of adult cardiac surgical patients and to evaluate the effect of the different modalities of continuous-flow CPB (CF-CPB), pulsatile-flow CPB (PF-CPB), and beating heart surgery (OPCAB). Method. We enrolled 36 adult patients scheduled for elective cardiac surgery. Endothelial function was investigated noninvasiv…	2010		Journal of Cardiothoracic and Vascular Anesthesia	24	3	S3	10.1053/j.jvca.2010.04.014	Exclusion reason: Wrong study design;
Pulsatile cardiopulmonary bypass in elderly patients with increased pulse pressure [1]	Gu, Y.J.		2009		Critical Care Medicine	37	8	2489	10.1097/CCM.0b013e3181ac4886	Exclusion reason: Wrong study design;
Pulsatile cardiopulmonary bypass in elderly patients with increased pulse pressure [2]	Onorati, F.; Rubino, A.; Renzulli, A.		2009		Critical Care Medicine	37	8	2489-2490	10.1097/CCM.0b013e3181aee7c6	Exclusion reason: Wrong study design;
Pulsatile versus nonpulsatile cardiopulmonary bypass procedures in neonates and infants: From bench to clinical practice	Ãœndar, A.		2005		ASAIO Journal	51	5	vi-x	10.1097/01.mat.0000178215.34588.98	Exclusion reason: Wrong study design;
Benefits of pulsatile flow during and after cardiopulmonary bypass procedures	UÌˆndar, A.		2005		Artificial Organs	29	9	688-690	10.1111/j.1525-1594.2005.02005.x	Exclusion reason: Wrong study design;
Influence of pulsatile perfusion on brain natriuretic peptide (BNP) in patients with impaired left ventricular function	Bail, D.H.L.; Kofler, M.; Weinbrenner, S.; Fricke, R.; Wendel, H.P.; Ziemer, G.	Plasma brain natriuretic peptide (BNP) is important for the maintenance of the cardiocirculatory homeostasis. BNP concentrations are elevated in patients (pts.) with impaired left ventricular function (LVF). The correlation of BNP levels to hemodynamic parameters in pts. with coronary artery disease (CAD) and severe reduced LVF undergoing coronary artery bypass grafting (CABG) was evaluated in re…	2001		Kardiotechnik	10	4	120-124		Exclusion reason: NO abstract ;
Pulsatile perfusion during cardiopulmonary bypass [1] (multiple letters)	Bregman, D.		2000		Journal of Thoracic and Cardiovascular Surgery	119	1	188	10.1016/S0022-5223(00)70244-3	Exclusion reason: Wrong study design;
Balloon pump-induced pulsatile perfusion during cardiopulmonary bypass does not improve brain oxygenation [2] (multiple letters)	Ãœndar, A.; Fraser Jr, C.D.		2000		Journal of Thoracic and Cardiovascular Surgery	119	1	189-190	10.1016/S0022-5223(00)70246-7	Exclusion reason: Wrong study design;
Stockert roller pump generated pulsatile flow: Cerebral metabolic changes in adult cardiopulmonary bypass [1]	Undar, A.; Calhoon, J.H.		1998		Perfusion	13	3	215-216	10.1177/026765919801300310	Exclusion reason: Wrong study design;
Clinical evaluation of pulsatile flow mode of Terumo Capiox Centrifugal Pump: A comparative study with Sarns Delphin pump and internal mode driving of intraaortic balloon pumping	Nishida, H.; Uesugi, H.; Nishinaka, T.; Uwabe, K.; Aomi, S.; Endo, M.; Koyanagi, H.; Oshiyama, H.; Nogawa, A.; Akutsu, T.	Pulsatile mode of the Terumo Capiox Centrifugal Pump was evaluated during coronary artery bypass grafting (CABG). After obtaining the aimed flow rate, 2.4 L/min/m2, by non-pulsatile flow mode, pulsatile flow mode of 60 cycles per minute (one cycle: maximum rotational speed for 0.4 second, minimum speed for 0.6 second) was obtained by adding and subtracting 500 rpm to and from rotational speed und…	1997		Japanese Journal of Artificial Organs	26	1	81-85		Exclusion reason: Wrong patient population;
Renal dysfunction during cardiac surgery	Settergren, G.; Ohqvist, G.	Reversible renal impairment has been demonstrated to occur within 9 days of open heart surgery in patients. No increase in serum creatinine or urea was measured in these patients postoperatively. Clonidine administered preoperatively has been reported to improve or prevent a decrease in postoperative creatinine clearance. During cardiopulmonary bypass, no difference in effect on renal function wa…	1994		Current Opinion in Anaesthesiology	7	1	59-64	10.1097/00001503-199402000-00010	Exclusion reason: Wrong indication;
Effect of pulsatile reperfusion on myocardial high energy phosphates following global ischemia.	Chiang, B.Y.; Ye, C.X.; Gau, X.D.; Zhou, Y.; Hong, J.P.; Wang, Y.S.	To evaluate the effects of pulsatile reperfusion (PR) on the postischemic myocardial phosphometabolites, 17 sheep were put on cardiopulmonary bypass (CPB) and randomly divided into a pulsatile group (P group) and nonpulsatile group (NP group). The heart was arrested by global ischemia for 45 minutes, then defibrillated and reperfused for 2 hours while the circulation was supported by CPB. Myocard…	1991		ASAIO transactions / American Society for Artificial Internal Organs	37	3	M485-487		Exclusion reason: Wrong patient population;
Effects of pulsatile flow to tissue perfusion: experimental studies using a newly developed cardiopulmonary bypass system for infants	Nagase, Y.		1990		Journal of Tokyo Women's Medical College	60	4	2024-01-09		Exclusion reason: Wrong patient population;
A clinical study of cerebral perfusion during pulsatile and nonpulsatile cardiopulmonary bypass	Kono, M.; Orita, H.; Shimanuki, T.; Fukasawa, M.; Inui, K.; Wasio, M.	The purpose of this study was to determine the effect of pulsatile flow on cerebral perfusion under cardiopulmonary bypass (CPB). Twenty-three patients who underwent cardiac operations were divided into two comparable groups: Group A (N = 11) had standard nonpulsatile flow, while in Group B (N = 12), a pulsatile pump was used. The blood flow of left common carotid artery and radial arterial press…	1990		Nippon Geka Gakkai zasshi	91	8	1016-1022		Exclusion reason: duplicated; dina ayman (2024-02-29 21:03:25)(Select): full text not found;
The role of pulsatile perfusion flow in decreasing hormonal stress reaction in open-heart surgery	Arakelov, A.M.; Divonin, A.L.; Nisnevich, E.D.; Lagutina, A.I.; Loginova, L.I.		1988		Anesteziologiia i reanimatologiia		3	13-17		Exclusion reason: Wrong study design;
Clinical experience with the pulsatile roller pump during cardiopulmonary bypass	Matsui, M.; Nakamura, Y.; Hashimoto, K.		1986		Japanese Journal of Artificial Organs	15	2	1013-1016		Exclusion reason: NO abstract ;
Deep hypothermia and pulsatile flow	Saigusa, H.; Kawamura, M.; Murase, M.	The effect of pulsatile flow during cardiopulmonary bypass with deep hypothermia on the hormonal stress response was studied. There were 19 patients with moderate hypothermia and 26 patients with deep hypothermia. The plasma epinephrine levels decreased in the deep hypothermia group (DH) relative to moderate hypothermia group (MH), but significantly increased with pulsalite (DH: 0.210 Â± 0.181 ng…	1986		Japanese Journal of Artificial Organs	15	2	1017-1020		Exclusion reason: Wrong intervention;
Clinical studies on pulsatile perfusion cooling in open heart surgery	Wada, Y.; Sasaki, Y.; Kadowaki, M.; Kitaura, K.; Nishiyama, K.; Murayama, Y.; Hashimoto, T.; Shirakata, S.; Oga, K.; Oka, T.		1986		[Zasshi] [Journal]. Nihon KyÅbu Geka Gakkai	34	2	213-219		Exclusion reason: NO abstract ;
Pulsatile cardiopulmonary bypass in patients with severely depressed renal function	Matsuda, H.; Hirose, H.; Nakano, S.		1984		Japanese Journal of Artificial Organs	13	1	521-524		Exclusion reason: NO abstract ;
Effect of pulsatile flow during cardiopulmonary bypass.	Taylor, K.M.		1983		The Journal of thoracic and cardiovascular surgery	86	3	454-455		Exclusion reason: Wrong study design;
Effect of pulsatile cardiopulmonary bypass on renal function	Tashiro, T.; Hatashima, A.; Tajiri, T.		1982		Journal of the Japanese Association for Thoracic Surgery	30	2	188-193		Exclusion reason: NO abstract ;
Pulsatile cardiopulmonary bypass using a pulsatile assist device. Development and clinical application of cooperative device with the roller pump	Yada, I.; Ohi, T.; Kurata, N.		1982		Japanese Journal of Artificial Organs	11	3	798-803		Exclusion reason: NO abstract ;
Clinical experience of pulsatile cardiopulmonary bypass using PAD (PBP), IABP; with reference to the effects on the peripheral circulation	Chiba, Y.; Murakuchi, T.; Ishihara, H.		1982		Respiration and Circulation	30	6	603-609		Exclusion reason: Wrong study design;
Clinical evaluation on pulsatile cardiopulmonary bypass	Matsukura, H.		1981		Japanese Journal of Thoracic Surgery	34	11	883-887		Exclusion reason: NO abstract ;
Experimental and clinical studies for the disposable pulsatile blood pump	Ohori, K.; Okamoto, F.; Takada, K.	Pulsatile blood pump was studied experimentally, and then used in 30 open heart surgeries for children less than 20 kg in body weight. At 100 ml/kg/min of pump output, systolic arterial pressure was maintained at 100Â±11.3 mmHg and diastolic arterial pressure at 140Â±12.5 mmHg. Hemolysis was smaller in perfusion with the pulsatile than the roller pump at 60 minutes of extracorporeal circulation (…	1980		Sapporo Medical Journal	49	3	368-376		Exclusion reason: Wrong study design;
An improved method of profound hypothermia using a pulsatile cardiopulmonary bypass	Mori, A.; Sono, J.; Nakashima, M.		1980		Journal of the Japanese Association for Thoracic Surgery	28	9	1351-1357		Exclusion reason: Wrong study design;
Clinical experience of pulsatile cardiopulmonary bypass	Funada, T.	The effectiveness of pulsatile flow during cardiopulmonary bypass is well known, but, pulsatile is not generalized, because pulsatile pumps are difficult to use and not safe. In 1978 Bregman reported on a new pulsatile assist device (PAD), which was developed to convert in a simple manner roller pump flow to pulsatile flow. We used the clinical PAD in 21 patients undergoing open heart surgery. Du…	1979		Ceskoslovenska Hygiena	24	3	659-662		Exclusion reason: Wrong intervention;
To pulse or not to pulse	Mavroudis, C.	Pulsatile and nonpulsatile blood flow have been intensely studied for cardiopulmonary bypass (CPB), isolated organ perfusion, and myocardial preservation. Although early studies differed, later ones have shown the benefits of pulsatile flow. Kidney function, lymph flow, and oxygen consumption are increased during pulsatile perfusion. Also, nonpulsatile CPB increases total peripheral resistance an…	1978		Annals of Thoracic Surgery	25	3	259-271	10.1016/S0003-4975(10)63539-4	Exclusion reason: Wrong study design;
Pulsatile pumps for open-heart surgery	Wright, G.; Sanderson, J.M.; Furness, A.		1978		Lancet	1	8057	217-218		Exclusion reason: Wrong outcomes;
Intra aortic balloon pumping during cardiopulmonary bypass: experimental study and clinical use	Kiso, I.	The authors attempted to clarify hemodynamic effectiveness by pulsatile flow during cardiopulmonary bypass (CPB) which was converted from non-pulsatile roller pump flow by intra-aortic balloon pumping (IABP). Under total CPB with anoxic arrest, an intra-aortic balloon located into the descending thoracic aorta was activated by an external pacemaker. Hemodynamic parameters included blood pressure,…	1977		Journal of the Japanese Association for Thoracic Surgery	25	3	211-216		Exclusion reason: Wrong study design;
Serum S-100Î² protein release in coronary artery bypass grafting: Laminar versus pulsatile flow	Kusch, B.; Vogt, S.; Sirat, A.S.; Helwig-Rohlig, A.; Kasseckert, S.; Moosdorf, R.	Background: Cerebral injury after Cardiopulmonary bypass (CPB) is still a serious and unpredictable complication. The S-100Î² serum marker has been suggested as potentially useful in the detection of cerebral injury during and after CPB. Direct comparisons of whether laminar or pulsatile pump flow in CABG leads to higher S-100Î² values and which type might be more neuroprotective have not been ma…	2001		Thoracic and Cardiovascular Surgeon	49	3	179-183	10.1055/s-2001-14297	Exclusion reason: Wrong study design;
Plasma vasopressin levels and urinary flow during cardiopulmonary bypass in patients with valvular heart disease. Effect of pulsatile flow	Philbin, D.M.; Levine, F.H.; Emerson, C.W.; Coggins, C.H.; Buckley, M.J.; Austen, W.G.	The effect of pulsatile flow on plasma vasopressin levels during cardiopulmonary bypass (CPB) was studied in 20 patients undergoing open valve replacement. Routine bypass was studied in 10 patients and the AVCO pulsatile bypass pump was utilized in the other 10. In Group I (nonpulsatile) during CPB, the vasopressin level was markedly elevated (3.1 Â± 2 to 80 Â± 22 pg/ml) as was urine flow (0.6 Â±…	1979		Journal of Thoracic and Cardiovascular Surgery	78	5	779-783	10.1016/s0022-5223(19)38068-7	Exclusion reason: Wrong study design;
An evaluation of renal functions in pulsatile and non-pulsatile cardiopulmonary bypass in the elderly	HÃ¶kenek, F.; GÃ¼rsoy, M.; Bakuy, V.; Kavala, A.A.; Demir, T.; GÃ¼lcan, F.; Kinoglu, B.	Background: This study aims to evaluate the effects of pulsatile and non-pulsatile cardiopulmonary bypass techniques on renal functions in elderly. Methods: B etween J anuary 2 011 a nd J une 2 011, 4 1 patients aged above 70 years who underwent coronary artery bypass grafting (CABG) in our clinic were enrolled in the study. Patients were randomly divided into two groups according to the perfusio…	2013		Turkish Journal of Thoracic and Cardiovascular Surgery	21	3	610-615	10.5606/tgkdc.dergisi.2013.7164	Exclusion reason: Wrong outcomes;
Attenuation of the stress response to cardiopulmonary bypass by the addition of pulsatile flow	Philbin, D.M.; Levine, F.H.; Kono, K.; Coggins, C.H.; Moss, J.; Slater, E.E.; Buckley, M.J.	The effect of pulsatile flow during cardiopulmonary bypass on the hormonal stress response was studied in 26 patients. Thirteen had routine bypass and 13 had pulsatile bypass with an average pulse pressure of 30 mm Hg. Plasma vasopressin levels were significantly elevated during bypass in both groups, but were lower with pulsation (66 Â± 11 vs 36.3 pg/ml, p<0.05). Epinephrine levels increased in …	1981		Circulation	64	4	808-812	10.1161/01.CIR.64.4.808	Exclusion reason: Wrong study design;
Pulsatile flow during cardiopulmonary bypass preserves postoperative microcirculatory perfusion irrespective of systemic hemodynamics	Koning, N.J.; Vonk, A.B.A.; Van Barneveld, L.J.; Beishuizen, A.; Atasever, B.; Van Den Brom, C.E.; Boer, C.	The onset of nonpulsatile cardiopulmonary bypass is known to deteriorate microcirculatory perfusion, but it has never been investigated whether this may be prevented by restoration of pulsatility during extracorporeal circulation. We therefore investigated the distinct effects of nonpulsatile and pulsatile flow on microcirculatory perfusion during on-pump cardiac surgery. Patients undergoing coro…	2012		Journal of Applied Physiology	112	10	1727-1734	10.1152/japplphysiol.01191.2011	Exclusion reason: Wrong study design;
Cerebral oxygen saturation during pulsatile and non-pulsatile cardiopulmonary bypass in patients with carotid stenosis	Tovedal, T.; Thelin, S.; Lennmyr, F.	Pulsatile and non-pulsatile cardiopulmonary bypass (CPB) flows may have different impact on cerebral oxygen saturation in patients with restricted cerebral arterial blood supply. Twenty patients, ten diagnosed with carotid stenosis (CS, n = 10) and ten without known carotid disease (Controls, n = 10), were subjected to one period of pulsatile and one period of non-pulsatile flow (6-8 min each) du…	2016		Perfusion (United Kingdom)	31	1	72-77	10.1177/0267659115586280	Exclusion reason: Wrong patient population;
Does pulsatile flow improve glucose tolerance during extracorporeal circulation	Landymore, R.W.; Murphy, D.A.; Kinley, E.	The present sutdy was designed to determine the effect of pulsatile flow on glucose tolerance due cardiac surgery. Twenty patients were divided into two equal groups; ten patients receiving non-pulsatile bypass and the remaining patients receiving pulsatile flow. Patients receiving pulsatile flow had significantly lower systemic resistance in the intensive care unit. Glucose tolerance, however, w…	1981		Journal of Cardiovascular Surgery	22	3	239-244		Exclusion reason: Wrong study design;
Pulsatile vs. Non-pulsatile flow during cardiopulmonary bypass: A comparison of early postoperative changes	Lindberg, H.; Svennevig, J.-L.; Lilleaasen, P.; Vatne, K.	The aim of the study was to evaluate possible haemodynamic and metabolic effects of pulsatile flow in cardiopulmonary bypass. The subjects were 20 patients undergoing coronary artery bypass grafting. They had no complicating diseases. Ten consecutive patients with pulsatile perfusion were compared with ten consecutive patients with non-pulsatile perfusion. The haemodynamic parameters, chest X-ray…	1984		Scandinavian Cardiovascular Journal	18	3	195-201	10.3109/14017438409109891	Exclusion reason: Wrong study design;
The relation between pump flow rate and pulsatility on cerebral hemodynamics during pediatric cardiopulmonary bypass	Chow, G.; Roberts, I.G.; Edwards, A.D.; Lloyd-Thomas, A.; Wade, A.; Elliott, M.J.; Kirkham, F.J.	Objectives: Neurologic impairment, at least partly ischemic in origin, has been reported in up to 25% of infants undergoing cardiopulmonary bypass, with or without circulatory arrest. Controversy continues about the effect of pump flow, pulsatile or nonpulsatile, on the brain and in particular on cerebral blood flow. This study examines the relationship between pump flow rate and cerebral hemodyn…	1997		Journal of Thoracic and Cardiovascular Surgery	114	4	568-577	10.1016/S0022-5223(97)70046-1	Exclusion reason: Wrong study design;
Pulsatile flow during cardiopulmonary bypass speeds thermal energy transfer: A possible explanation for the reduced afterdrop	Sheppard, S.; Pierce, J.M.T.	The instantaneous thermal energy balance and rates of thermal energy transfer during hypothermic cardiopulmonary bypass were measured for a group of patients receiving continuous flow and compared with a group receiving pulsatile flow. Cooling was more rapid and the rate of thermal energy delivery during rewarming significantly greater in the pulsatile flow group despite similar rewarming times. …	1995		Perfusion	10	2	111-114	10.1177/026765919501000207	Exclusion reason: Wrong intervention;
Transcranial Doppler ultrasonography: A reliable method of monitoring pulsatile flow during cardiopulmonary bypass in infants and young children	Rogerson, A.; Guan, Y.; Kimatian, S.J.; Kunselman, A.; Clark, J.B.; Myers, J.L.; Ãœndar, A.		2010		Journal of Thoracic and Cardiovascular Surgery	139	4	e80-e82	10.1016/j.jtcvs.2009.02.053	Exclusion reason: Wrong study design;
Effect of pulsatile and nonpulsatile flow during cardiopulmonary bypass on left ventricular ejection fraction early after aortocoronary bypass surgery	Maddoux, G.; Pappas, G.; Jenkins, M.; Battock, D.; Trow, R.; Smith Jr., S.C.; Steele, P.	Although aortocoronary bypass graft has successfully relieved angina in most patients, concern has been expressed about possible deterioration or failure of improvement of left ventricular performance. With use of intraaortic balloon pumping to produce pulsatile flow during cardiopulmonary bypass, left ventricular ejection fraction and end-diastolic volume index were compared in a consecutive ser…	1976		The American Journal of Cardiology	37	7	1000-1006	10.1016/0002-9149(76)90415-X	Exclusion reason: Wrong intervention;
Effect of pulsatile flow during cardiopulmonary bypass on thyroid hormone metabolism	Buket, S.; Alayunt, A.; Ozbaran, M.; Hamulu, A.; Discigil, B.; Cetindag, B.; Ozkilic, H.; Balkan, Z.; Bilkay, O.; Durmaz, I.	Changes in thyroid hormone levels during and after cardiopulmonary bypass (CPB) are well documented. However, little is known about the effects of pulsatile flow during CPB on thyroid hormone metabolism. To examine the effect of flow pattern, a prospective study was carried out using 30 patients undergoing coronary artery bypass grafting. Fifteen patients had pulsatile flow during CPB and 15, non…	1994		The Annals of Thoracic Surgery	58	1	93-96	10.1016/0003-4975(94)91077-4	Exclusion reason: Wrong study design;
Cerebral dysfunction following extracorporeal circulation for aortocoronary bypass surgery: No differences in neuropsychological outcome after pulsatile versus nonpulsatile flow	Stephan, H.; Sonntag, H.	Nonpulsatile perfusion techniques with extracorporeal circulation for open-heart surgery and aortocoronary bypass grafting are widely used; this treatment is often followed by temporary or permanent neurological deficits. Experimental studies suggest that pulsatile flow may be of greater benefit because of its ability to ameliorate cerebral microcirculation. We therefore investigated 22 men who u…	1990		Thoracic and Cardiovascular Surgeon	38	2	65-68	10.1055/s-2007-1013995	Exclusion reason: Wrong study design;
Alpha-human atrial natriuretic peptide (ANP) provides evidence of improved renal function using pulsatile flow in cardiopulmonary bypass circuit	Kastl-Killinger, E.; Hold, M.; Salem, C.; Pirko, D.; Grossmayer, V.; Kepplinger, M.; Popovic, I.; Hudecek, P.; Chowanetz, E.; Ogris, E.		1990		Journal of Cardiothoracic Anesthesia	4	6 SUPPL. 3	28	10.1016/0888-6296(90)90099-2	Exclusion reason: Wrong intervention;
Sleep Quality after Coronary Artery Bypass Graft Surgery: Comparing Pulsatile and Nonpulsatile Pump Flow	Mirmohammadsadeghi, A.; Jahannama, N.; Mirmohammadsadeghi, M.	Poor postoperative sleep quality is a common problem in patients undergoing coronary artery bypass graft surgery (CABG). The purpose of this study was to compare the effect of pulsatile and nonpulsatile pump flow on sleep quality of these patients. In this clinical trial, 52 patients undergoing on pump CABG surgery with the roller pump were randomly divided into two equal groups of 26 patients: g…	2020		Journal of Extra-Corporeal Technology	52	4	314-318	10.1051/ject/202052314	Exclusion reason: Wrong outcomes;
Pulsatile versus non-pulsatile flow to reduce cognitive decline after coronary artery bypass surgery: A randomized prospective clinical trial	Aykut, K.; Albayrak, G.; Guzeloglu, M.; Hazan, E.; Tufekci, M.; ErdoÇ§an, I.	Background: In this prospective study, we aimed to compare the effect of pulsatile and non-pulsatile flow on the cognitive functions in patients undergoing coronary artery bypass surgery. Methods Patients scheduled for their first coronary artery bypass surgery (n = 148) were randomly assigned to the pulsatile flow group (Group A, n = 75) or non-pulsatil group (Group B, n = 73). Cognitive perform…	2013		Journal of Cardiovascular Disease Research	4	2	127-129	10.1016/j.jcdr.2013.05.005	Exclusion reason: Wrong intervention;
Effect of the type of cardiopulmonary bypass pump flow on postoperative cognitive function in patients undergoing isolated coronary artery surgery	Ã–ztÃ¼rk, S.; SaÃ§ar, M.; BaltalarlÄ±, A.; Ã–ztÃ¼rk, Ä°.	Objective: Pulsatile flow, generated by a pump during cardiopulmonary bypass, has been accepted as more physiological in coronary artery bypass grafting surgery (CABG). Therefore, we aimed to investigate the effects of pulsatile and nonpulsatile flow on postoperative cognitive function and to review relationship with the biomarkers S100Î² and neuron-specific enolase (NSE). Methods: Patients who u…	2016		Anatolian Journal of Cardiology	16	11	875-880	10.14744/AnatolJCardiol.2015.6572	Exclusion reason: Wrong intervention;
Preservation of endothelium nitric oxide release by pulsatile flow cardiopulmonary bypass when compared with continuous flow	Lanzarone, E.; Gelmini, F.; Tessari, M.; Menon, T.; Suzuki, H.; Carini, M.; Costantino, M.L.; Fumero, R.; Luciani, G.B.; Faggian, G.	The aim of this work is to analyze endothelium nitric oxide (NO) release in patients undergoing continuous or pulsatile flow cardiopulmonary bypass (CPB). Nine patients operated under continuous flow CPB, and nine patients on pulsatile flow CPB were enrolled. Plasma samples were withdrawn for the chemiluminescence detection of nitrite and nitrate. Moreover the cellular component was withdrawn for…	2009		Artificial Organs	33	11	926-934	10.1111/j.1525-1594.2009.00888.x	Exclusion reason: Wrong patient population;
Influence of different flow modi during extracorporeal circulation on endothelial-derived vasoactive substances	Knothe, C.H.; Boldt, J.; Zickmann, B.; Konstantinov, S.; Hempelmann, G.; Dick, P.; Dapper, F.	Influences of shear stress on endothelin (ET) as well as prostacyclin (PGF) levels are common findings in different experimental settings. Thus, plasma levels of both substances seem to be a good tool to verify if different flow modi can be produced in blood vessels by generating pulsatile flow with a roller pump. In the present study, 20 patients scheduled for elective aortocoronary bypass opera…	1995		Perfusion	10	4	229-236	10.1177/026765919501000405	Exclusion reason: Wrong study design;
Does the technique of cardiopulmonary bypass affect lung water content?	Boldt, J.; Zickmann, B.; Dapper, E.; Hempelmann, G.	Several efforts have been made to improve the technique of cardiopulmonary bypass (CPB), including the use of pulsatile flow and the modification of cannulation technique. The present study focused upon extravascular lung water (EVLW) in 60 aortocoronary bypass patients subjected to four different perfusion techniques during CPB: group 1 (II= 15): non-pulsatile flow and standard cannulation; grou…	1991		European Journal of Cardio-thoracic Surgery	5	1	22-26	10.1016/1010-7940(91)90078-X	Exclusion reason: Wrong study design;
Peripheral vascular resistance and angiotensin II levels during pulsatile and non-pulsatile cardiopulmonary bypass	Taylor, K.M.; Bain, W.H.; Russell, M.; Brannan, J.J.; Morton, I.J.	The effects of pulsatile and non-pulsatile cardiopulmonary bypass (CPB) on levels of preipheral vascular resistance and plasma angiotensin II (AII) have been studied in 24 patients submitted to elective cardiac surgical procedures. Twelve patients had conventional non-pulsatile perfusion throughout the period of CPB (non-pulsatile group), while 12 had pulsatile perfusion during the central period…	1979		Thorax	34	5	594-598	10.1136/thx.34.5.594	Exclusion reason: Wrong intervention;
Clinical comparison of pulsatile and nonpulsatile perfusion during cardiopulmonary bypass	Song, Z.; Wang, C.; Stammers, A.H.	Controversy exists concerning the utilization of pulsatile flow during cardiopulmonary bypass (CPB) with regard to improved patient outcomes. The purpose of the present study was to evaluate pulsatile perfusion in patients undergoing CPB in a clinical setting. Seventy patients undergoing open heart surgery for repair of valvular or congenital heart disease were prospectively entered into the stud…	1997		Journal of Extra-Corporeal Technology	29	4	170-175		Exclusion reason: Wrong study design;
Results of open heart surgery in patients with impaired renal function as creatinine clearance below 30 ml/min. The effects of pulsatile perfusion	Matsuda, H.; Hirose, H.; Nakano, S.; Shirakura, R.; Ohtani, M.; Kaneko, M.; Koh, Y.; Nomura, F.; Kawashima, Y.		1986		Journal of Cardiovascular Surgery	27	5	595-599		Exclusion reason: Wrong study design;
Pulsatile flow during routine cardiopulmonary bypass	Chiu, I.-S.; Chu, S.-H.; Hung, C.-R.		1984		Journal of Cardiovascular Surgery	25	6	530-536		Exclusion reason: Wrong study design;
Endotoxemia and cytokine generation in cardiac surgery in relation to flow mode and duration of cardiopulmonary bypass	Neuhof, C.; Wendung, J.; Dapper, F.; Bauer, J.; Zickmann, B.; Jochum, M.; Tillmanns, H.; Neuhof, H.	We investigated whether pulsatile flow in cardiopulmonary bypass (CPB), which has been shown to improve intestinal perfusion, reduces endotoxin translocation from the gut and, in consequence, decreases cytokine generation. The study population consisted of 48 adult patients who underwent elective CPB surgery. Pulsatile flow was used during aortic cross-clamping in 24 patients and nonpulsatile flo…	2001		Shock	16	SUPPL.	39-43	10.1097/00024382-200116001-00008	Exclusion reason: Wrong outcomes;
Effect of pulsatile perfusion during cardiopulmonary bypass in terms of radial artery sphygmogram	Zhang, Z.; Xu, J.; Zhu, E.; Zhang, Q.; Yu, L.; Qiu, Y.; Tang, J.; Fei, Z.; Li, X.; Tu, L.; Han, C.; Liu, Y.; Guo, Z.; Zhou, C.; Shi, M.; Qian, Y.; Bao, Y.; Ji, X.	OBJECTIVE: To investigate a quantitative method for using radial artery pulse waveforms to assess the effect of pulsatile flow during cardiopulmonary bypass (CPB).; METHODS: A total of 34 adults with heart disease who underwent open-heart surgery between April 2010 and January 2011 were randomized into a pulsatile perfusion group (n = 17) and a non-pulsatile perfusion group (n = 17). Radial arter…	2014		Journal of traditional Chinese medicine = Chung i tsa chih ying wen pan / sponsored by All-China Association of Traditional Chinese Medicine, Academy of Traditional Chinese Medicine	34	6	673-677	10.1016/s0254-6272(15)30081-9	Exclusion reason: Wrong study design;
Adrenocortical hormone levels during cardiopulmonary bypass with and without pulsatile flow	Kono, K.; Philbin, D.M.; Coggins, C.H.; Slater, E.E.; Triantafillou, A.; Levine, F.H.; Buckley, M.J.	To determine the effect of hypothermic pulsatile and nonpulsatile cardiopulmonary bypass (CPB) with hemodilution on adrenocortical function we measured plasma levels of adrenocorticotropic hormone (ACTH), cortisol, aldosterone, and renin in two groups of patients. Group I, comprising 11 patients had routine CPB (nonpulsatile), and Group II, comprising 12 patients, had pulsatile flow during CPB (p…	1983		Journal of Thoracic and Cardiovascular Surgery	85	1	129-133	10.1016/s0022-5223(19)38910-x	Exclusion reason: Wrong patient population;
Comparison of pulsatile and non-pulsatile cardiopulmonary bypass in patients with chronic obstructive pulmonary disease	Tarcan, O.; Ã–zatik, M.A.; Kale, A.; AkgÃ¼l, A.; Kocakulak, M.; Balci, M.; Ãœndar, A.; KÃ¼Ã§Ã¼kaksu, D.S.; Åžener, E.; TaÅŸdemir, O.	Background: Patients with chronic obstructive pulmonary disease have an increased risk of mortality and morbidity after open-heart surgery. This is mostly due to a dysfunction of the pulmonary system during and after non-pulsatile cardiopulmonary bypass. The purpose of this study was to compare the pulsatile and non-pulsatile blood flows during cardiopulmonary bypass in patients with chronic obst…	2004		Medical Science Monitor	10	7	CR294-CR299		Exclusion reason: Wrong study design;
Improvement of myocardial and other vital organ functions and metabolism with a simple method of pulsatile flow (IABP) during clinical cardiopulmonary bypass	Pappas, G.; Winter, S.D.; Kopriva, C.J.; Steele, P.P.	A simple, safe, and effective method of producing pulsatile flow during cardiopulmonary bypass (CPB) with intra-aortic balloon pumping (IABP) was used in 56 patients. No complications were associated with IABP, Myocardial metabolic studies, including coronary sinus lactates, myocardial venous-arterial lactate differences, myocardial lactate extraction, and "excess lactate" were determined seriall…	1975		Surgery	77	1	34-44		Exclusion reason: Wrong study design;
The Reninâ€Angiotensinâ€Aldosterone System and Hematologic Changes During Pulsatile and Nonpulsatile Cardiopulmonary Bypass	Goto, M.; Kudoh, K.; Minami, S.; Nukariya, M.; Sasaguri, S.; Watanabe, M.; Hosoda, Y.	Abstract: The effects of pulsatile and nonpulsatile cardiopulmonary bypass using a roller pump on levels of vasoactive hormones and hematologic changes were studied in 32 patients subjected to elective primary coronary artery bypass graft surgery. Seventeen patients had nonpulsatile perfusion (nonpulsatile group) and 15 patients had pulsatile perfusion (pulsatile group) during the period of cardi…	1993		Artificial Organs	17	5	318-322	10.1111/j.1525-1594.1993.tb00587.x	Exclusion reason: Wrong study design;
Pulsatile flow decreases gaseous micro-bubble filtering properties of oxygenators without integrated arterial filters during cardiopulmonary bypass	Milano, A.D.; Dodonov, M.; Onorati, F.; Menon, T.; Gottin, L.; Malerba, G.; Mazzucco, A.; Faggian, G.	OBJECTIVES: Cardiopulmonary bypass (CPB) has a risk of embolic injury with an important role of gaseous micro-bubbles (GMBs), coming from CPB-circuit. Pulsatile perfusion (PP) can provide specific conditions for supplementary GMB-activity with respect to non-pulsatile (NP). We aimed to test GMB-filtering properties of three modern oxygenators under pulsatile and non-pulsatile conditions. METHODS:…	2013		Interactive Cardiovascular and Thoracic Surgery	17	5	811-817	10.1093/icvts/ivt264	Exclusion reason: Wrong outcomes;
Comparative clinical study of pulsatile and non-pulsatile perfusion in 350 consecutive patients	Taylor, K.M.; Bain, W.H.; Davidson, K.G.; Turner, M.A.	Pulsatile perfusion has been shown to offer significant haemodynamic advantages over non-pulsatile perfusion in many experimental studies. Clinical acceptance of pulsatile perfusion during cardiac surgical procedures has, however, been hampered by the lack of technologically satisfactory pulsatile pump systems, and by inadequate clinical experience of routine use of pulsatile perfusion. The recen…	1982		Thorax	37	5	324-330	10.1136/thx.37.5.324	Exclusion reason: Wrong study design;
Adrenocortical hormone concentrations in children during cardiopulmonary bypass with and without pulsatile flow	Pollock, E.M.M.; Pollock, J.C.S.; Jamieson, M.P.G.; Beastall, G.S.; Wright, C.; Torsney, B.; Mcnicol, L.R.	Plasma cortisol and ACTH concentrations were measured in two groups of children (aged 1-16 yr). Ten children underwent routine (non-pulsatile) cardiopulmonary bypass and 10 underwent pulsatile bypass under moderate hypothermia (28-32Â°C). Comparable increases in cortisol and ACTH concentrations were demonstrated at the onset of bypass and the concentrations of both hormones increased during bypas…	1988		British Journal of Anaesthesia	60	5	536-541	10.1093/bja/60.5.536	Exclusion reason: Wrong intervention;
Improved cerebral oxygen saturation and blood flow pulsatility with pulsatile perfusion during pediatric cardiopulmonary bypass	Su, X.W.; Guan, Y.; Barnes, M.; Clark, J.B.; Myers, J.L.; Ãœndar, A.	Brain monitoring techniques near-infrared spectroscopy (NIRS) and transcranial Doppler (TCD) ultrasound were used in pediatric patients undergoing cardiopulmonary bypass for congenital heart defect (CHD) repair to analyze the effect of pulsatile or nonpulsatile flow on brain protection. Regional cerebral oxygen saturation (rSO2) and cerebrovascular pulsatility index (PI) were measured by NIRS and…	2011		Pediatric Research	70	2	181-185	10.1203/PDR.0b013e3182226b75	Exclusion reason: Wrong study design;
Balloon pump-induced pulsatile perfusion during cardiopulmonary bypass does not improve brain oxygenation	Kawahara, F.; Kadoi, Y.; Saito, S.; Yoshikawa, D.; Goto, F.; Fujita, N.	Background: Whether pulsatile flow offers substantial advantages for brain protection during cardiopulmonary bypass is controversial. The purpose of this study is to determine whether differences exist between pulsatile and nonpulsatile bypass concerning the effects on internal jugular venous saturation and on the state of regional cerebral oxygenation during normothermia. Methods: Twenty-two pat…	1999		Journal of Thoracic and Cardiovascular Surgery	118	2	361-366	10.1016/S0022-5223(99)70228-X	Exclusion reason: Wrong study design;
Transcapillary forces of the subcutaneous tissue in patients with coronary artery disease: A comparison between pulsatile and nonpulsatile flow during extracorporeal circulation	Rein, K.A.; Aune, D.; Levang, O.W.; Stenseth, R.; Myhre, H.O.	The aim of this study was to evaluate subcutaneous transcapillary fluid balance during pulsatile and nonpulsatile extracorporeal circulation (ECC). Changes in the transcapillary fluid balance were studied by measuring subcutaneous interstitial fluid pressure (Pif) using the â€˜wick in needleâ€™ (WIN) method, as well as measuring subcutaneous interstitial fluid colloid osmotic pressure (COPif), us…	1988		Perfusion	3	3	187-194	10.1177/026765918800300304	Exclusion reason: NO abstract ;
Thromboxane and prostacyclin changes during cardiopulmonary bypass with and without pulsatile flow	Watkins, W.D.; Peterson, M.B.; Kong, D.L.; Kono, K.; Buckley, M.J.; Levine, F.H.; Philbin, D.M.	Nonpulsatile cardiopulmonary bypass, in patients with coronary artery disease, produces a significant increase in thromboxane, a potent platelet aggregant and putative coronary vasoconstrictor. Pulsatile flow may decrease the incidence of perioperative infarction and the hormonal stress response to bypass. This study assessed the effect of pulsatile blood flow on plasma thromboxane and prostacycl…	1982		Journal of Thoracic and Cardiovascular Surgery	84	2	250-256	10.1016/s0022-5223(19)39041-5	Exclusion reason: Wrong intervention;
Effects of pulsatile and nonpulsatile perfusion mode during extracorporeal circulation - A comparative clinical study	Dapper, F.; Neppl, H.; Wozniak, G.; Strube, I.; Zickmann, B.; Hehrlein, F.W.; Neuhof, H.	In a prospective randomized study with 80 male patients scheduled for aorto-coronary bypass grafting we investigated the influence of pulsatile and nonpulsatile perfusion mode on cell count (leukocytes, platelets, hematocrit), concentrations of chromboxane (TXB2), 6-keto-prostaglandin F(1Î±) (6-keto-PGF(1Î±)), plasma hemoglobin, PMN-elastase, complement C3a, clotting factor XII, lactate, plasmati…	1992		Thoracic and Cardiovascular Surgeon	40	6	345-351	10.1055/s-2007-1020178	Exclusion reason: Wrong study design;
Î²2 microglobulin excretion as an index of renal function on pulsatile and nonpulsatile cardiopulmonary perfusion	Manche, A.R.; Walesby, R.K.; Goode, A.W.; Kirk, C.J.C.	The renal clearance of Î²2 microglobulin was measured in two groups of patients undergoing surgery involving cardiopulmonary bypass. The first group of patients received pulsatile perfusion whilst group two were subjected to non pulsatile flow. There was no difference between the two groups in the rate of Î²2 clearance throughout the study period. For both groups the clearance rate was signifi ca…	1987		Perfusion	2	3	195-203	10.1177/026765918700200308	Exclusion reason: Wrong outcomes;
Efficacy of pulsatile flow perfusion in adult cardiac surgery: Hemodynamic energy and vascular reactivity	Dodonov, M.; Onorati, F.; Luciani, G.B.; Francica, A.; Tessari, M.; Menon, T.; Gottin, L.; Milano, A.D.; Faggian, G.	Background: The role of pulsatile (PP) versus non-pulsatile (NP) flow during a cardiopulmonary bypass (CPB) is still debated. This studyâ€™s aim was to analyze hemodynamic effects, endothelial reactivity and erythrocytes response during a CPB with PP or NP. Methods: Fifty-two patients undergoing an aortic valve replacement were prospectively randomized for surgery with either PP or NP flow. Pulsa…	2021		Journal of Clinical Medicine	10	24		10.3390/jcm10245934	Exclusion reason: Wrong study design;
Influence of 4 different membrane oxygenators on inflammation-like processes during extracorporeal circulation with pulsatile and non-pulsatile flow	Dapper, F.; Neppl, H.; Wozniak, G.; Strube, I.; Boldt, J.; Hehrlein, F.W.; Neuhof, H.	The influence of four different membrane oxygenators (HF 4000, BOS-CM 50, CML 2, Maxima) on leucocyte count, concentrations of PMN-elastase, clotting factor XII, AT-III, C1-INH, Î±2-antiplasmin and C3a was registered before, during and after CPB with pulsatile and nonpulsatile flow in 80 male patients aged between 36 and 67 years. With all systems tested, there was a drop in the concentrations of…	1992		European Journal of Cardio-thoracic Surgery	6	1	18-24	10.1016/1010-7940(92)90093-D	Exclusion reason: Wrong study design;
Pulsatile flow improves cerebral blood flow in pediatric cardiopulmonary bypass	Wang, W.; Bai, S.-Y.; Zhang, H.-B.; Bai, J.; Zhang, S.-J.; Zhu, D.-M.	The objective of this study was to evaluate the effect of pulsatile flow on cerebral blood flow (CBF) in infants with the use of a mild hypothermic cardiopulmonary bypass (CPB). Thirty infants scheduled for open heart surgery were randomized to the pulsatile group (Group P, n = 15) and nonpulsatile group (Group NP, n = 15). In Group P, pulsatile perfusion was applied during the aortic cross-clamp…	2010		Artificial Organs	34	11	874-878	10.1111/j.1525-1594.2010.01110.x	Exclusion reason: Wrong study design;
Plasma Vasopressin Levels and Urinary Sodium Excretion during Cardiopulmonary Bypass with and without Pulsatile Flow	Levine, F.H.; Philbin, D.M.; Kono, K.; Coggins, C.H.; Emerson, C.W.; Austen, W.G.; Buckley, M.J.	The use of pulsatile perfusion during bypass should create a more physiological milieu and thus attenuate the vasopressin stress response. To determine this, 20 patients scheduled for elective coronary artery bypass operation were studied in two groups. Group 1 had standard nonpulsatile perfusion, and in Group 2 a pulsatile pump was used. Measurements were made before and after anesthesia, after …	1981		Annals of Thoracic Surgery	32	1	63-67	10.1016/S0003-4975(10)61376-8	Exclusion reason: Wrong study design;
Vascular pulsatility in patients with a pulsatile- or continuous-flow ventricular assist device	Travis, A.R.; Giridharan, G.A.; Pantalos, G.M.; Dowling, R.D.; Prabhu, S.D.; Slaughter, M.S.; Sobieski, M.; Undar, A.; Farrar, D.J.; Koenig, S.C.	Objective: We sought to investigate differences in indices of pulsatility between patients with normal ventricular function and patients with heart failure studied at the time of implantation with continuous-flow or pulsatile-flow left ventricular assist devices. Methods: Eight patients with normal ventricular function and 22 patients with heart failure were studied. A high-fidelity aortic and le…	2007		Journal of Thoracic and Cardiovascular Surgery	133	2	517-524	10.1016/j.jtcvs.2006.09.057	Exclusion reason: Wrong study design;
Effect of cardiopulmonary bypass on gastrointestinal perfusion and function	Gaer, J.A.R.; Shaw, A.D.S.; Wild, R.; Swift, R.I.; Munsch, C.M.; Smith, P.L.C.; Taylor, K.M.	Gastric mucosal tonometry was used to determine the adequacy of gastrointestinal perfusion in 10 patients undergoing elective myccardial revascularization. Patients were prospectively randomized to receive either pulsatile or nonpulsatile flow during cardlopulmonary bypass. All patients showed a reduction in gastric mucosal perfusion during bypass, manifested by a reduction in the gastric mucosal…	1994		The Annals of Thoracic Surgery	57	2	371-375	10.1016/0003-4975(94)90999-7	Exclusion reason: Wrong intervention;
Gaseous Micro-Emboli Activity During Cardiopulmonary Bypass in Adults: Pulsatile Flow Versus Nonpulsatile Flow	Dodonov, M.; Milano, A.; Onorati, F.; Dal Corso, B.; Menon, T.; Ferrarini, D.; Tessari, M.; Faggian, G.; Mazzucco, A.	Cardiopulmonary bypass (CPB) has a risk of cerebral injury, with an important role of gaseous micro-emboli (GME) coming from the CPB circuit. Pulsatile perfusion is supposed to perform specific conditions for supplementary GME activity. We aimed to determine whether pulsatile CPB augments production and delivery of GME and evaluate the role of different events in GME activity during either type o…	2013		Artificial Organs	37	4	357-367	10.1111/aor.12000	Exclusion reason: Wrong outcomes;
The influence of cardiopulmonary bypass flow characteristics on the clinical outcome of 1820 coronary bypass patients	Abramov, D.; Tamariz, M.; Serrick, C.; Sharp, E.; Noel, D.; Harwood, S.; Christakis, G.T.; Goldman, B.S.	Objective: To determine whether pulsatile perfusion is clinically beneficial for adult cardiac operations. Methods: Data concerning consecutive patients undergoing isolated coronary bypass surgery (n=1820) from January 1, 1997 to July 31, 1999 were reviewed. Results: Nine hundred fifteen patients received pulsatile perfusion (PP) while perfusion in the remaining 905 patients was nonpulsatile (NP)…	2003		Canadian Journal of Cardiology	19	3	237-243		Exclusion reason: Wrong comparator;
Changes in intraocular pressure during cardiopulmonary bypass	Nuhoglu, F.; Gumus, F.; Sinikoglu, S.N.; Yektas, A.; Erkalp, K.; Alagol, A.	Purpose: The aim of the present study was to investigate the changes in intraocular pressures (IOP) in patients who underwent pulsatile and non-pulsatile cardiopulmonary bypass (CPB). Methods: A total of 42 patients operated for elective coronary bypass surgery (CABG) on CPB were randomly allocated to pulsatile (Group P) and non-pulsatile (Group N) groups. Pulsatile flow was applied to Group P pa…	2017		International Ophthalmology	37	5	1155-1160	10.1007/s10792-016-0376-3	Exclusion reason: Wrong intervention;
Plasma renin activity and urine Î²2-microglobulin during and after cardiopulmonary bypass: Pulsatile vs non-pulsatile perfusion	Canivet, J.L.; Larbuisson, R.; Damas, P.; Blaffart, F.; Faymonville, M.; Limet, R.; Lamy, M.	Fourteen patients with normal preoperative renal function underwent aortocoronary bypass graft using cardiopulmonary bypass (CPB) with pulsatile (P;n=7) or non pulsatile (NP;n=7) perfusion. In the two groups prebypass values of plasma renin activity (PRA) and urine Î²2-microglobulin (Î²2-M) were within normal limits. PRA increased significantly during CPB and the first 6 h after CPB only in the n…	1990		European Heart Journal	11	12	1079-1082	10.1093/oxfordjournals.eurheartj.a059646	Exclusion reason: Wrong study design;
Pulsatile cardiopulmonary bypass: Failure to influence hemodynamics or hormones	Frater, R.W.M.; Wakayama, S.; Oka, Y.; Becker, R.M.; Desai, P.; Oyama, T.; Blaufox, M.D.	In a randomized trial of pulsatile vs nonpulsatile cardiopulmonary bypass for coronary artery surgery, we studied hemodynamic and hormonal responses. Anesthesia did not produce a response but, from the time of the incision, cortisol and antidiuretic hormone levels and plasma renin activity all increased. Cortisol levels continued to rise after surgery, whereas the others began to fall. Systemic v…	1980		Circulation	62	2 II	I-19		Exclusion reason: Wrong comparator;
Comparison of the effects of pulsatile cardiopulmonary bypass, non-pulsatile cardiopulmonary bypass and off-pump coronary artery bypass grafting on the respiratory system and serum carbonyl	Bayram, H.; Erer, D.; Iriz, E.; Zor, M.H.; Gulbahar, O.; Ozdogan, M.E.	Background: We aimed to investigate the effects of off-pump coronary artery bypass grafting (CABG), pulsatile cardiopulmonary bypass (CPB), and non-pulsatile CPB techniques on oxidative stress and the respiratory system in the current study. Materials and Methods: The patients were allocated into three different groups according to perfusion techniques, as follows: off-pump CABG group (n=10); pul…	2012		Perfusion (United Kingdom)	27	5	378-385	10.1177/0267659112449036	Exclusion reason: Wrong intervention;
Comparison of pulsatile versus nonpulsatile perfusion on the postcardiopulmonary bypass aortic-radial artery pressure gradient	Badner, N.H.; Doyle, J.A.	Objective: To investigate whether the type of perfusion, pulsatile (PP) or nonpulsatile (NP), has any effect on the pressure gradient that exists between the aortic root and the radial artery after cardiopulmonary bypass (CPB). Design: Prospective, randomized study. Setting: Tertiary care, university hospital. Participants: Eighty patients undergoing elective, hypothermic coronary artery bypass g…	1997		Journal of Cardiothoracic and Vascular Anesthesia	11	4	428-431	10.1016/S1053-0770(97)90049-5	Exclusion reason: Wrong study design;
The influence of pulsatile and nonpulsatile extracorporeal circulation on fluid retention following coronary artery bypass grafting	Thompson, T.; Minami, K.; Dramburg, W.; Vyska, K.; Koerfer, R.	Thirty male patients undergoing coronary artery bypass grafting were divided into two groups, group receiving pulsatile perfusion, group II nonpulsatile perfusion. A double roller pump system for extracorporeal circulation was employed. Intra- and postoperative fluid balances and bodyweight gains were controlled under clinical conditions. There were no significant differences between the groups w…	1992		Perfusion	7	3	201-211	10.1177/026765919200700304	Exclusion reason: Wrong study design;
Comparative Effects of Pulsatile and Nonpulsatile Flow on Plasma Fibrinolytic Balance in Pediatric Patients Undergoing Cardiopulmonary Bypass	AÄirbaÅŸli, M.A.; Song, J.; Lei, F.; Wang, S.; Kunselman, A.R.; Clark, J.B.; Myers, J.L.; Ãœndar, A.	In the brain, the components of the fibrinolytic system, tissue plasminogen activator (tPA) and its endogenous inhibitor plasminogen activator inhibitor-1 (PAI-1), regulate various neurophysiological and pathological responses. Fibrinolytic balance depends on PAI-1 and tPA concentrations. The objective of this study is to compare the effects of pulsatile and nonpulsatile perfusion on fibrinolytic…	2014		Artificial Organs	38	1	28-33	10.1111/aor.12182	Exclusion reason: Wrong intervention;
Direct observation of the human microcirculation during cardiopulmonary bypass: Effects of pulsatile perfusion	Elbers, P.W.G.; Wijbenga, J.; Solinger, F.; Yilmaz, A.; Van Iterson, M.; Van Dongen, E.P.A.; Ince, C.	Objectives: Possible benefits of pulsatile perfusion during cardiopulmonary bypass often are attributed to enhanced microvascular flow. However, there is no evidence to support this in humans. Therefore, the authors assessed whether pulsatile perfusion alters human microvascular flow. Design: A prospective, randomized observational crossover study. Setting: A tertiary cardiothoracic surgery refer…	2011		Journal of Cardiothoracic and Vascular Anesthesia	25	2	250-255	10.1053/j.jvca.2010.06.014	Exclusion reason: Wrong intervention;
Intraaortic Balloon Pumping During Cardioplegic Arrest Preserves Lung Function in Patients With Chronic Obstructive Pulmonary Disease	Onorati, F.; Cristodoro, L.; Bilotta, M.; Impiombato, B.; Pezzo, F.; Mastroroberto, P.; di Virgilio, A.; Renzulli, A.	Background: Linear flow during cardiopulmonary bypass is considered a potential mechanism of lung damage in patients with chronic obstructive pulmonary disease (COPD). We evaluated differences in lung function of patients with COPD undergoing preoperative intraaortic balloon pumping (IABP), between linear flow during cardiopulmonary bypass (IABP-off) and maintenance of pulsatile flow (IABP-on at …	2006		Annals of Thoracic Surgery	82	1	35-43	10.1016/j.athoracsur.2006.02.045	Exclusion reason: Wrong study design;
The Association Between Pulsatile Cardiopulmonary Bypass and Acute Kidney Injury After Cardiac Surgery: A Before-and-After Study	Coulson, T.G.; McPhilimey, E.; Falter, F.; Abu-Omar, Y.; Klein, A.A.	Objectives: To investigate the association between pulsatile perfusion and cardiac surgeryâ€“associated acute kidney injury. Design: An uncontrolled, retrospective before-and-after study. Setting: Single tertiary hospital. Participants: A total of 2,489 patients undergoing cardiac surgery with cardiopulmonary bypass (CPB). Interventions: Pulsatile versus nonpulsatile perfusion. Measurements and M…	2020		Journal of Cardiothoracic and Vascular Anesthesia	34	1	108-113	10.1053/j.jvca.2019.05.021	Exclusion reason: Wrong outcomes;
The effects of pulsatile flow characteristics on hemolysis, transfusion requirement, and hemostasis in open heart surgeries	Silistreli, E.; UÄurlu, B.; Ã‡atalyÃ¼rek, H.; Kuserli, Y.; GenÃ§pinar, T.; Hazan, E.; SariosmanoÄlu, N.; AÃ§ikel, Ãœ.	Background: The aim of this study was to investigate the effects of pulsatile and nonpulsatile perfusion on hemolysis parameters and protection of blood components. Methods: This randomized, controlled and prospectively designed study included two independent groups, consisting of 27 nonpulsatile (NP) and 24 pulsatile (P) cases who had undergone open heart surgical procedures. Demographic and hem…	2012		Turkish Journal of Thoracic and Cardiovascular Surgery	20	2	217-222	10.5606/tgkdc.dergisi.2012.044	Exclusion reason: Wrong comparator;
Pulsatile normothermic cardiopulmonary bypass and plasma catecholamine levels	Zamparelli, R.; De Paulis, S.; Martinelli, L.; Rossi, M.; Scapigliati, A.; Sciarra, M.; Meo, F.; Schiavello, R.	The aim of the study was to assess plasma catecholamine levels in patients undergoing myocardial revascularization and relate them to pulsatile (P) and nonpulsatile (NP) normothermic cardiopulmonary bypass (CPB). Twenty-eight patients were randomly assigned to different CPB management: 15 patients were assigned to group 'P', 13 patients to group 'NP'. During normothermic extracorporeal circulatio…	2000		Perfusion	15	3	217-223	10.1177/026765910001500306	Exclusion reason: Wrong study design;
Comparison of the standard roller pump and a pulsatile centrifugal pump for extracorporeal circulation during routine coronary artery bypass grafting	Driessen, J.J.; Fransen, G.; Rondelez, L.; Schelstraete, E.; Gevaert, L.	The present prospective study compared the standard nonpulsatile twin roller pump with the Sarns centrifugal pump, in the pulsatile mode, as arterial pumps for extracorporeal circulation during coronary artery bypass grafting (CABG). The study was conducted in two consecutive groups of 25 patients receiving a standard anaesthetic and surgical protocol. The investigated parameters included haemody…	1991		Perfusion	6	4	303-311	10.1177/026765919100600411	Exclusion reason: Wrong comparator;
Effects of pulsatile cardiopulmonary bypass on the renin-angiotensin-aldosterone system following open heart surgery	Nagaoka, H.; Innami, R.; Arai, H.	The effects of pulsatile cardiopulmonary bypass on the renin-angiotensin-aldosterone system and tissue metabolism, especially those which occur soon after surgery, were studied in 26 patients who required total cardiopulmonary bypass for longer than 60 minutes. These patients comprised 11 who underwent open heart surgery utilizing nonpulsatile cardiopulmonary bypass (Group I) and 15 who underwent…	1988		The Japanese Journal of Surgery	18	4	390-396	10.1007/BF02471462	Exclusion reason: Wrong study design;
Effects of pulsatile perfusion on plasma catecholamine levels and hemodynamics during and after cardiac operations with cardiopulmonary bypass	Minami, K.; Korner, M.M.; Vyska, K.; Kleesiek, K.; Knobl, H.; Korfer, R.	Thirty patients scheduled for elective coronary artery bypass grafting were studied in two groups. Group A had standard cardiopulmonary bypass with nonpulsatile perfusion and group B had pulsatile perfusion. Measurements of plasma epinephrine, norepinephrine, granulocyte elastase, and hemodynamic parameters including mean arterial pressure total peripheral resistance, cardiac index, and pulmonary…	1990		Journal of Thoracic and Cardiovascular Surgery	99	1	82-91	10.1016/s0022-5223(19)35636-3	Exclusion reason: Wrong outcomes;
Improvement of survival rate in patients with cardiogenic shock by using nonpulsatile and pulsatile ventricular assist device	Minami, K.; El-Banayosy, A.; Posival, H.; Seggewiss, H.; Murray, E.; Korner, M.M.; Korfer, R.	Between January 1988 and January 1992, 65 patients (pts) had a ventricle assist device (VAD) inserted in our clinic. In 24 pts a VAD was applied because of primarily unsuccessful weaning from cardiopulmonary bypass (Group A). In a further 24 pts (Group B) a VAD was installed for the therapy of refractive cardiogenic shock (CS) after initially successful cardiac surgery (n = 21) and after acute my…	1992		International Journal of Artificial Organs	15	12	715-721	10.1177/039139889201501206	Exclusion reason: Wrong study design;
The effect of pulsatile cardiopulmonary bypass on the need for haemofiltration in patients with renal dysfunction undergoing cardiac surgery	Farid, S.; Povey, H.; Anderson, S.; Nashef, S.A.M.; Abu-Omar, Y.	Objectives: The aim of our study was to investigate the effects of pulsatile cardiopulmonary bypass (CPB) on renal function and the need for haemofiltration in patients with preoperative renal impairment undergoing cardiac surgery. Methods: Clinical data were collected prospectively for patients undergoing cardiac surgery with pulsatile CPB (Group A, n=66) and compared to matched patients with st…	2016		Perfusion (United Kingdom)	31	6	477-481	10.1177/0267659116634829	Exclusion reason: Wrong outcomes;
Pulsatile pulmonary perfusion with oxygenated blood ameliorates pulmonary hemodynamic and respiratory indices in low-risk coronary artery bypass patients	Santini, F.; Onorati, F.; Telesca, M.; Patelli, F.; Berton, G.; Franchi, G.; Faggian, G.; Mazzucco, A.	Objective: Acute lung injury still accounts for postoperative mortality after cardiopulmonary bypass (CPB). The safety and the efficacy of pulsatile pulmonary perfusion (PPP) during CPB were analyzed. Preliminary results of the first PPP trial in human beings are reported. Methods: Thirty low-risk coronary artery bypass grafting (CABG) patients were prospectively randomized to receive PPP with ox…	2011		European Journal of Cardio-thoracic Surgery	40	4	794-803	10.1016/j.ejcts.2011.01.065	Exclusion reason: Wrong study design;
Selective pulmonary pulsatile perfusion with oxygenated blood during cardiopulmonary bypass attenuates lung tissue inflammation but does not affect circulating cytokine levels	Santini, F.; Onorati, F.; Telesca, M.; Menon, T.; Mazzi, P.; Berton, G.; Faggian, G.; Mazzucco, A.	Objective: Improved respiratory outcome has been shown after selective pulsatile pulmonary perfusion (sPPP) during cardiopulmonary bypass (CPB). No contemporary study has analysed the impact of sPPP on alveolar and systemic inflammatory response in humans. Methods: Sixty-four patients undergoing a coronary artery bypass graft (CABG) were randomized to sPPP or standard CPB (32 patients each). An a…	2012		European Journal of Cardio-thoracic Surgery	42	6	942-950	10.1093/ejcts/ezs199	Exclusion reason: Wrong comparator;
Pulsatile compared with nonpulsatile perfusion using a centrifugal pump for cardiopulmonary bypass during coronary artery bypass grafting. Effects on systemic haemodynamics, oxygenation, and inflammatory response parameters	Driessen, J.; Dhaese, H.; Fransen, G.; Verrolst, P.; Rondelez, L.; Gevaert, L.; Van Becelaere, M.; Scheistraete, E.	The present study investigated the influence of pulsatile or nonpulsatile flow delivery with a centrifugal pump for cardiopulmonary bypass (CPB) during coronary artery bypass grafting (CABG) in two randomized groups of 19 patients each. All patients received a standard anaesthetic and surgical protocol. Pulsatile perfusion during CPB was created by accelerating the baseline pump speed of the Sarn…	1995		Perfusion	10	1	2024-03-12	10.1177/026765919501000102	Exclusion reason: Wrong study design;
Should we discontinue intraaortic balloon during cardioplegic arrest? Splanchnic function results of a prospective randomized trial	Onorati, F.; Cristodoro, L.; Mastroroberto, P.; Di Virgilio, A.; Esposito, A.; Bilotta, M.; Renzulli, A.	Background. Preoperative use of intraaortic ballon pumping (IABP) has increased in high-risk patients. Linear flow during cardiopulmonary bypass (CPB) can induce subclinical damage, whereas automatic IABP mode may maintain pulsatile flow. We sought to evaluate differences between suspending IABP and switching it to an automatic 80 bpm mode during cardioplegic arrest. Methods. Between January and …	2005		Annals of Thoracic Surgery	80	6	2221-2228	10.1016/j.athoracsur.2005.06.008	Exclusion reason: Wrong comparator;
Endotoxemia, complement, and white blood cell activation in cardiac surgery: A randomized trial of laxatives and pulsatile perfusion	Taggart, D.P.; Sundaram, S.; McCartney, C.; Bowman, A.; McIntyre, H.; Courtney, J.M.; Wheatley, D.J.	Endotoxin activates complement and white blood cells and all are implicated in the pathologic effects of cardiopuhnonary bypass (CPB). We investigated if reduction in intestinal bacterial load with a laxative and/or pulsatile perfusion to improve bowel circulation during CPB reduced endotoxemia and complement and white blood cell activation. Sixty patients were randomized to four groups in a 2 Ã—…	1994		The Annals of Thoracic Surgery	57	2	376-382	10.1016/0003-4975(94)91000-6	Exclusion reason: Wrong study design;
Pulsatile and nonpulsatile extracorporeal circulation using CapioxÂ®E terumo oxygenator: A comparison study with UltroxÂ® and MaximaÂ® membrane oxygenators	Minami, K.; Bairaktaris, A.; Murray, E.; Weitkemper, H.; Dramburg, W.; KÃ¶rfer, R.	An open randomised, prospective study was undertaken on 90 patients who underwent routine myocardial revascularization. The aim of the study was to demonstrate that the CapioxÂ®E polypropylene fiber membrane oxygenator with a conventional single pulsatile/nonpulsatile blood pump for cardiopulmonary bypass (CPB) was comparable in performance to that of the MaximaÂ® and the UltroxÂ® membrane oxygen…	1997		Journal of Cardiovascular Surgery	38	3	227-232		Exclusion reason: Wrong study design;
Pulsatile cardiopulmonary bypass and renal function in elderly patients undergoing aortic valve surgery	Milano, A.D.; Dodonov, M.; Van oeveren, W.; Onorati, F.; Gu, Y.J.; Tessari, M.; Menon, T.; Gottin, L.; Faggian, G.	OBJECTIVES: To evaluate if pulsatile cardiopulmonary bypass (CPB) has any protective influence on renal function in elderly patients undergoing aortic valve replacement (AVR). METHODS: Forty-six patients (â‰¥75 years old) with aortic valve stenosis underwent AVR with either pulsatile perfusion (PP) or non-pulsatile perfusion (NP) during CPB. Haemodynamic efficacy of the blood pump during either t…	2014		European Journal of Cardio-thoracic Surgery	47	2	291-298	10.1093/ejcts/ezu136	Exclusion reason: Wrong study design;
A qualitative analysis of pulsatile perfusion: Effects on cortisol response to cardiopulmonary bypass surgery	Azariades, M.; Wood, A.J.; Awang, Y.; Lennox, S.C.		1986		Thoracic and Cardiovascular Surgeon	34	3	163-167	10.1055/s-2007-1020401	Exclusion reason: Wrong study design;
Comparative studies of pulsatile and nonpulsatile flow during cardiopulmonary bypass. III. Response of anterior pituitary gland to thyrotropin-releasing hormone	Taylor, K.M.; Wright, G.S.; Bain, W.H.; Caves, P.K.; Beastall, G.S.	Previous studies have indicated that, during nonpulsatile cardiopulmonary bypass, the anterior pituitary gland fails to respond to the tropic stimulus of thyrotropin-releasing hormone (TRH). This is in contrast to the normal response seen during closed cardiac and general surgical procedures. The Stockert pulsatile pump system described in Part I has been employed in a comparative study of TRH re…	1978		Journal of Thoracic and Cardiovascular Surgery	75	4	579-584	10.1016/s0022-5223(19)41245-2	Exclusion reason: Wrong study design;
Comparison of Parameters for Detection of Splanchnic Hypoxia in Children Undergoing Cardiopulmonary Bypass With Pulsatile Versus Nonpulsatile Normothermia or Hypothermia During Congenital Heart Surgeries	Karaci, A.R.; Sasmazel, A.; Aydemir, N.A.; Saritas, T.; Harmandar, B.; Tuncel, Z.; Ãœndar, A.	The aim of this study is to evaluate gastric mucosal oxygenation together with whole-body oxygen changes in infants undergoing congenital heart surgery with cardiopulmonary bypass (CPB) procedure and the use of either pulsatile or nonpulsatile mode of perfusion with normothermia and pulsatile or nonpulsatile moderate hypothermia. Sixty infants undergoing congenital cardiac surgery were randomized…	2011		Artificial Organs	35	11	1010-1017	10.1111/j.1525-1594.2011.01378.x	Exclusion reason: Wrong study design;
Effects on the endocrine system of pulsatile and nonpulsatile perfusion in heart surgery	Silistreli, E.; Catalyurek, H.; Sariosmanoglu, N.; Acikel, U.; Hazan, E.; Oto, O.	The effects of cardiopulmonary bypass on the endocrine system were investigated in 10 patients who had pulsatile perfusion and in another 10 who had nonpulsatile perfusion during coronary bypass or valve replacement surgery. Measurements were made of thyroid-stimulating hormone, free and total triiodothyronine, free and total tetraiodothyronine, adrenocorticotropic hormone, cortisol, aldosterone,…	1999		Asian Cardiovascular and Thoracic Annals	7	1	18-22	10.1177/021849239900700105	Exclusion reason: Wrong study design;
The effect of pulsatile perfusion on preservation of left ventricular function after aortocoronary bypass grafting.	Levine, F.H.; Phillips, H.R.; Carter, J.E.; Philbin, D.M.; Osbakken, M.D.; Boucher, C.A.; Pohost, G.M.; Okada, R.D.; Buckley, M.J.	Pulsatile perfusion has been reported to be of value in intraoperative myocardial protection. To evaluate this technique, we studied 26 patients undergoing aortocoronary bypass grafting. Ejection fraction determinations from multigated cardiac blood pool scans, serial hemodynamic monitoring, and total CPK and MB-CPK sampling were performed early (4, 6 and 8 hours after bypass) and 10 days after o…	1981		Circulation	64	2 Pt 2	II40-44		Exclusion reason: Wrong study design;
Comparative studies of pulsatile and nonpulsatile flow during cardiopulmonary bypass. II. The effects on adrenal secretion of cortisol	Taylor, K.M.; Wright, G.S.; Reid, J.M.; Bain, W.H.; Caves, P.K.; Walker, M.S.; Grant, J.K.	Previous studies have indicated that a significant reduction in plasma cortisol levels occurs during nonpulsatile cardiopulmonary bypass as a result of adrenocortical hypofunction. The Stockert pulsatile pump system described in Part I has been employed in a comparative study of plasma cortisol levels in 20 patients subjected to pulsatile or nonpulsatile perfusion during open-heart surgery. The p…	1978		Journal of Thoracic and Cardiovascular Surgery	75	4	574-578	10.1016/s0022-5223(19)41244-0	Exclusion reason: Wrong intervention;
Can pulsatile cardiopulmonary bypass prevent perioperative renal dysfunction during myocardial revascularization in elderly patients?	Presta, P.; Onorati, F.; Fuiano, L.; Mastroroberto, P.; Santarpino, G.; Tozzo, C.; Andreucci, M.; Renzulli, A.; Fuiano, G.	Backgrounds/Aims: We recently demonstrated that pulsatile cardiopulmonary bypass (CPB) versus standard linear CPB is associated with better perioperative renal function. Since older subjects have a higher risk of acute renal failure, we have extended our study to evaluate the specific impact of pulsatile CPB on the perioperative renal function in elderly patients. Methods: We enrolled 50 patients…	2009		Nephron - Clinical Practice	111	4	c229-c235	10.1159/000208991	Exclusion reason: Wrong intervention;
Angiotensin II levels during cardiopulmonary bypass: A comparison of pulsatile and nonpulsatile flow	Watkins Jr., L.; Lucas, S.K.; Gardner, T.J.		1979		Surgical Forum	Vol. 30		229-230		Exclusion reason: Wrong study design;
Effects of flow types in cardiopulmonary bypass on gastric intramucosal pH	Hamulu, A.; Atay, Y.; YaÇ§di, T.; DiÅŸÃ§igil, B.; Bakalim, T.; BÃ¼ket, S.; Bilkay, Ã–.	The aim of this study was to determine the relationship between splanchnic perfusion and oxygen consumption, and flow types in cardiopulmonary bypass (CPB), by measuring gastric intramucosal pH. Twenty patients undergoing elective open-heart surgery were prospectively randomized to receive either pulsatile or nonpulsatile flow during CPB. Gastric intramucosal pH was measured using gastric tonomet…	1998		Perfusion	13	2	129-135	10.1177/026765919801300208	Exclusion reason: Wrong study design;
Prevention of remote organ injury in cardiopulmonary bypass: The impact of flow-generation technique	Hyde, J.A.J.; Riddington, D.W.; Hutton, P.; Wilson, I.; Boivin, C.; Nash, G.; Graham, T.R.	Objective: To determine the impact of flow generation technique during cardiopulmonary bypass on intestinal permeability and on neutrophil expression of GD11b, a surface marker of neutrophil activation. Method: Fourteen patients undergoing elective coronary revascularisation were randomly assigned to receive one of three different flow-generation techniques for the conduct of cardiopulmonary bypa…	1996		Scandinavian Journal of Thoracic and Cardiovascular Surgery	30	SUPPL. 44	58		Exclusion reason: Wrong outcomes;
Cefamandole Pharmacokinetics During Standard and Pulsatile Cardiopulmonary Bypass	Weiner, B.; Melby, M.J.; Faraci, P.A.; Shargel, L.; Cleveland, R.J.	The pharmacokinetics of cefamandole during standard or pulsatile cardiopulmonary bypass were studied in 13 adult cardiac surgery patients. All patients received 20 mg/kg of cefamandole intravenously at midnight be/ore surgery, 6 am on the morning of surgery and just prior to the initiation of cardiopulmonary bypass (CPB) surgery. Serum, skeletal muscle, and fat samples were taken at the beginning…	1988		The Journal of Clinical Pharmacology	28	7	655-659	10.1002/j.1552-4604.1988.tb03192.x	Exclusion reason: Wrong study design;
Effect of cardiopulmonary bypass perfusion protocols on gut tissue oxygenation and blood flow	Ohri, S.K.; Bowles, C.W.; Mathie, R.T.; Lawrence, D.R.; Keogh, B.E.; Taylor, K.M.	Background. Previous studies in patients undergoing cardiopulmonary bypass (CPB) have documented gastric mucosal hypoperfusion and hypoxia. This study examines the influence of the CPB protocol on the adequacy of gut blood flow and oxygenation. Methods. Twenty-four patients were prospectively randomized into one of four CPB groups: nonpulsatile hypothermic (NP 28); pulsatile hypothermic (P 28); n…	1997		Annals of Thoracic Surgery	64	1	163-170	10.1016/S0003-4975(97)00290-7	Exclusion reason: Wrong outcomes;
Serum and urinary amylase levels following pulsatile and continuous cardiopulmonary bypass	Moores, W.Y.; Gago, O.; Morris, J.D.; Peck, C.C.	The incidence of elevated serum and urine amylase values was examined in a prospective clinical study of patients subjected to either continuous or pulsatile extracorporeal perfusion. Mean postoperative values for urine and serum amylase were higher in the continuous group, and the incidence of abnormal values was also greater in the continuous group (70% versus 32%, p < 0.01). Clinical pancreati…	1977		Journal of Thoracic and Cardiovascular Surgery	74	1	73-76	10.1016/s0022-5223(19)41416-5	Exclusion reason: Wrong study design;
Pulsatile Versus Nonpulsatile Flow During Cardiopulmonary Bypass: Extent of Hemolysis and Clinical Significance	Tan, ZH; Besser, M; Anderson, S; Newey, C; Iles, R; Dunning, J; Falter, F	Pulsatile flow has been used during cardiopulmonary bypass (CPB) for decades and its use is increasing with advancing extracorporeal technology. Pulsatile flow generates higher circuit pressures and shear forces than nonpulsatile flow at comparable pump flow and patient mean arterial pressure. Very little is known about the effect this has on erythrocytes. We included 62 adult patients (32 in the…	2020		ASAIO JOURNAL	66	9	1025-1030	10.1097/MAT.0000000000001154	Exclusion reason: Wrong comparator;
Endothelial hyperpermeability after cardiac surgery with cardiopulmonary bypass as assessed using an <i>in vitro</i> bioassay for endothelial barrier function	Koning, NJ; Overmars, MAH; van den Brom, CE; van Bezu, J; Simon, LE; Vonk, ABA; Girbes, ARJ; Amerongen, GPV; Boer, C	Background: The mechanisms causing increased endothelial permeability after cardiopulmonary bypass (CPB) have not been elucidated. Using a bioassay for endothelial barrier function, we investigated whether endothelial hyperpermeability is associated with alterations in plasma endothelial activation and adhesion markers and can be attenuated by the use of pulsatile flow during CPB.Methods: Patient…	2016		BRITISH JOURNAL OF ANAESTHESIA	116	2	223-232	10.1093/bja/aev411	Exclusion reason: Wrong study design;
Comparison of the effects of pulsatile cardiopulmonary bypass, non-pulsatile cardiopulmonary bypass and off-pump coronary artery bypass grafting on the inflammatory response and S-100beta protein	Bayram, H; Erer, D; Iriz, E; Zor, MH; Gulbahar, O; Ozdogan, ME	Background: We aimed to investigate the effects of off-pump coronary artery bypass grafting, pulsatile cardiopulmonary bypass, and non-pulsatile cardiopulmonary bypass techniques on the inflammatory response and the central nervous system in the current study.Methods: A total of 32 patients who were scheduled for elective coronary artery bypass graft surgery were included in the study. The patien…	2012		PERFUSION-UK	27	1	56-64	10.1177/0267659111424639	Exclusion reason: Wrong study design;
THIOPENTONE PHARMACOKINETICS DURING CARDIOPULMONARY BYPASS WITH A NONPULSATILE OR PULSATILE FLOW	HYNYNEN, M; OLKKOLA, KT; NAVERI, E; PALOJOKI, R; NEUVONEN, PJ; HEINONEN, J		1989		ACTA ANAESTHESIOLOGICA SCANDINAVICA	33	7	554-560	10.1111/j.1399-6576.1989.tb02965.x	Exclusion reason: Wrong study design;
PLASMA VASOPRESSIN LEVELS AND URINARY SODIUM-EXCRETION DURING CARDIOPULMONARY BYPASS WITH AND WITHOUT PULSATILE FLOW	LEVINE, FH; PHILBIN, DM; KONO, K; COGGINS, CH; EMERSON, CW; AUSTEN, WG; BUCKLEY, MJ		1981		ANNALS OF THORACIC SURGERY	32	1	63-67	10.1016/S0003-4975(10)61376-8	Exclusion reason: Wrong study design;
Prevention of remote organ injury in cardiopulmonary bypass: The impact of flow generation technique	Hyde, JAJ; Riddington, DW; Hutton, P; Wilson, IC; Boivin, CM; Nash, G; Graham, TR	The purpose of this study was to investigate the effects of 3 different types of flow generation for cardiopulmonary bypass on gastrointestinal permeability and on neutrophil expression of CDllb, a surface marker of neutrophil activation. Fourteen patients undergoing elective coronary revascularization were selected randomly to receive 1 of the 3 flow generation techniques (roller, pulsatile, or …	1997		ARTIFICIAL ORGANS	21	7	825-829	10.1111/j.1525-1594.1997.tb03751.x	Exclusion reason: Wrong study design;
EFFECT OF CARDIOPULMONARY BYPASS ON GASTROINTESTINAL PERFUSION AND FUNCTION	GAER, JAR; SHAW, ADS; WILD, R; SWIFT, RI; MUNSCH, CM; SMITH, PLC; TAYLOR, KM	Gastric mucosal tonometry was used to determine the adequacy of gastrointestinal perfusion in 10 patients undergoing elective myocardial revascularization. Patients were prospectively randomized to receive either pulsatile or nonpulsatile now during cardiopulmonary bypass. All patients showed a reduction in gastric mucosal perfusion during bypass, manifested by a reduction in the gastric mucosal …	1994		ANNALS OF THORACIC SURGERY	57	2	371-375	10.1016/0003-4975(94)90999-7	Exclusion reason: Wrong study design;
Pulsatile cardiopulmonary bypass and renal function in elderly patients undergoing aortic valve surgery	Milano, AD; Dodonov, M; Van Oeveren, W; Onorati, F; Gu, YJ; Tessari, M; Menon, T; Gottin, L; Faggian, G	OBJECTIVES: To evaluate if pulsatile cardiopulmonary bypass (CPB) has any protective influence on renal function in elderly patients undergoing aortic valve replacement (AVR).METHODS: Forty-six patients (>= 75 years old) with aortic valve stenosis underwent AVR with either pulsatile perfusion (PP) or non-pulsatile perfusion (NP) during CPB. Haemodynamic efficacy of the blood pump during either ty…	2015		EUROPEAN JOURNAL OF CARDIO-THORACIC SURGERY	47	2	291-298	10.1093/ejcts/ezu136	Exclusion reason: Wrong patient population;
Clinical Application of Pulsatile Perfusion During Cardiopulmonary Bypass In Pediatric Heart Surgery	Zhao, J; Liu, JP; Feng, ZY; Liu, YL; Li, SJ; Long, C	The benefits of pulsatile over nonpulsatile perfusion has been widely debated in pediatric cardiac operations with cardiopulmonary bypass (CPB). To evaluate the role of pulsatile perfusion in pediatric complicated patients with congenital heart disease undergoing open heart surgery, we performed pulsatile CPB and compared several effects with nonpulsatile perfusion. Pediatric patients (n = 24) di…	2009		ASAIO JOURNAL	55	3	300-303	10.1097/MAT.0b013e318197c5bc	Exclusion reason: NO abstract ;
A Randomized Clinical Trial of Perfusion Modalities in Pediatric Congenital Heart Surgery Patients	Ãœndar, A; Patel, K; Holcomb, RM; Clark, JB; Ceneviva, GD; Young, CA; Spear, D; Kunselman, AR; Thomas, NJ; Myers, JL	BACKGROUND The objective of this randomized clinical trial was to investigate the effects of perfusion modalities on cerebral hemodynamics, vital organ injury, quantified by the Pediatric Logistic Organ Dysfunction-2 (PELOD-2) Score, and clinical outcomes in risk-stratified congenital cardiac surgery patients. METHODS This randomized clinical trial included 159 consecutive congenital cardiac surg…	2022		ANNALS OF THORACIC SURGERY	114	4	1404-1411	10.1016/j.athoracsur.2022.02.053	Exclusion reason: Wrong study design;
THE COMPARATIVE EFFECTS OF PULSATILE AND NON-PULSATILE MYOCARDIAL PERFUSION DURING CARDIOPULMONARY BYPASS	CHITWOOD, WR; SINK, JD; HILL, RC; WECHSLER, AS		1981		JOURNAL OF SURGICAL RESEARCH	30	6	553-562		Exclusion reason: Wrong intervention;
CLINICAL-EXPERIENCE WITH A NEW PULSATILE PUMP FOR INFANT AND PEDIATRIC CARDIOPULMONARY BYPASS	FUMERO, R; MONTEVECCHI, FM; SCURI, S; CARRARA, B; GAMBA, A; PARENZAN, L		1989		INTERNATIONAL JOURNAL OF ARTIFICIAL ORGANS	12	5	314-320		Exclusion reason: Wrong study design;
EFFECTS OF PULSATILE CARDIOPULMONARY BYPASS ON THE RENIN-ANGIOTENSIN-ALDOSTERONE SYSTEM FOLLOWING OPEN-HEART SURGERY	NAGAOKA, H; INNAMI, R; ARAI, H		1988		JAPANESE JOURNAL OF SURGERY	18	4	390-396	10.1007/BF02471462	Exclusion reason: Wrong patient population;
[The effects of pulsatile perfusion during cardiopulmonary bypass procedures by radial artery pressure and waveform: the preliminary evaluation].	Guo Z; Li X; Xu LF	OBJECTIVE: To evaluate the possibility of radial artery pressure and waveform as a convenient definition of pulsatile flow and the the effect of pulsatile perfusion during cardiopulmonary bypass (CPB) procedures. METHODS: From March 2008 to December, Eighty patients underwent open heart surgery were randomly divided into a pulsatile group (P, n=45) and a nonpulsatile group (NP, n=35). Monitored b…	2009	Dec	Zhonghua Wai Ke Za Zhi	47	23	1801-4		Exclusion reason: Wrong study design;
Pulsatile flow during cardiopulmonary bypass preserves postoperative microcirculatory perfusion	Koning, NJ; Vonk, AB; Van Barneveld, LJ; Beishuizen, A; Van Den Brom, CE; Boer, C	Background and Goal of Study: Cardiopulmonary bypass (CPB) is associated with a transition of pulsatile to nonâ€pulsatile flow generated by the heartâ€lung machine. Nonâ€pulsatile flow may deteriorate postoperative organ perfusion, but this has only scarcely been investigated on a microcirculatory level. We therefore hypothesized that nonâ€pulsatile flow negatively influences microcirculatory…	2011			28		65		Exclusion reason: Wrong outcomes;
Comparative study of pulsatile and non-pulsatile blood flow on cerebral oximetry in patients with different intensities of carotid stenosis and without stenosis	IRCT20170620034666N4,	INTERVENTION: Intervention 1: Intervention group: Nonpulsatil blood flow: From the start of cardiopulmonary bypass during CABG surgery, the blood flow carried by the cardiopulmonary bypass machine to the body will be nonpulsatil mode in all participants and their cerebral oxygen saturation will be recorded by the nearâ€infrared spectroscopy (NIRS) device leads. Intervention 2: Intervention group…	2022							Exclusion reason: Wrong outcomes;
The Effect of Pulsatile and Non-pulsatile Perfusion Flow on Renal Function during Coronary Artery Bypass Grafting Surgery in Patients with Left Ventricular Dysfunction	IRCT20190218042749N1,	INTERVENTION: Intervention 1: Control group: CABG candid patients who suffer from left ventricular dysfunction and received nonâ€pulsatile flow during the surgery via Pump machine. Intervention 2: Intervention group: CABG candid patients who suffers from left ventricular dysfunction and received pulsatile flow during the surgery via Pump machine. CONDITION: I25.708 Patients who have Coronary Art…	2019							Exclusion reason: Wrong outcomes;
The effect of physiologic pulsatile and nonpulsatile perfusion on viscera leukocyte sequestration and TNFs formation	Qinchuan, L; Hongsheng, Z; Guochang, H	Objective: To explore the mechanism of inflammatory response to cardiopulmonary bypass by determining viscera (liver, intestine) leukocyte sequestration and tumor necrosis factorâ€a (TNFa) formation during physiologic pulsatile and nonpulsatile perfusion. Methods: Twenty patients who underwent heart valve (s) replacement were divided into pulsatile and nonpulsatile perfusion groups at random. Bl…	1998			26	2	132â€134		Exclusion reason: Wrong study design;
Renal function after pulsatile blood flow during cardiopulmonary bypass in cardiac surgery	NTR4832,	INTERVENTION: Patients will be randomly assigned to the following study groups: â€ nonâ€pulsatile bloodflow during CPB â€ pulsatile bloodflow during CPB Microcirculatory perfusion will be measured sublingually with an SDF camera. Buccal hemoglobin oxygenation will be measured with reflectance spectrophotometry. Extra blood will be drawn from an existing radial artery catheter. Urine samples wi…	2014							Exclusion reason: Wrong comparator;
Randomized Trial of Pulsatile vs Non Pulsatile Perfusion on Short Term Changes in Kidney Function Using an Intra-Aortic Ballooon Pump During Cardioplegic Arrest in Patients Undergoing Myocardial Reperfusion	NCT00454428,	Linear flow during cardiopulmonary bypass (CPB) frequently induces renal damage. We will evaluate whether automatic intraâ€aortic balloon pump (IABP) induced pulsatile perfusion preserves renal function in patients undergoing myocardial revascularization at different risk for renal damage. 100 patients undergoing preoperative IABP will be stratified for renal function. Intervention. The patients…	2007							Exclusion reason: Wrong study design;
Improved cerebral oxygen saturation and blood flow pulsatility with pulsatile perfusion during pediatric cardiopulmonary bypass	Su, XW; Guan, Y; Barnes, M; Clark, JB; Myers, JL; Undar, A	Purpose: Few studies exist comparing pulsatile and nonâ€pulsatile perfusion with regards to neuroâ€protection and current brain monitoring techniques during pediatric cardiopulmonary bypass (CPB) procedures. The present study utilized near infrared spectroscopy (NIRS) to measure regional cerebral oxygen saturation (rSO2) and transcranial Doppler ultrasound (TCD) to measure cerebrovascular pulsa…	2010			34	4	A8â€A9	10.1111/j.1525-1594.2010.01030.x	Exclusion reason: Wrong outcomes;
Pulsatile flow increases cardiopulmonary bypass mediated intestinal permeability	Hdye, JAJ; Riddington, DW; Hutton, p; Wilson, I; Boivin, C; Parkes, K; Graham, TR		1996			19	9	540		Exclusion reason: Wrong study design;
Comparison of pulsatile and non-pulsatile cardiopulmonary bypass on gut mucosal perfusion	Hodson, M; Turfrey, D; Sutcliffe, NP	European Society of Anaesthesiologists Annual Congress, Amsterdam, The Netherlands, 29 Mayâ€1 June 1999	1999			82 Suppl 1		49		Exclusion reason: Wrong comparator;
The effect of pulsatile Versus nonpulsatile cardiopulmonary bypass on renal function in patients undergoing coronary artery bypass graft surgery, a randomized controlled trial	Khademi, S.; Jahromi, M.Z.; Ghazinoor, M.; Farrokhi, A.; Kazerooni, M.H.B.; Najafi, M.	Background: Coronary artery bypass grafting is of the most major surgeries performed around the world. Even though advances are achieved in the surgical technique, a relatively high complication rate regarding circulation is still observed. These complications are believed to be related to cardiopulmonary bypass flow types, pulsatile and nonpulsatile. With renal complications being one of the mos…	2023		medRxiv		(Khademi S.; Jahromi M.Z.) Shiraz Anesthesiology and Critical Care Research Center, Shiraz University of Medical Sciences, Shiraz, Iran(Ghazinoor M.) Cardiac Surgery Ward, Namazi Hospital, Shiraz University of Medical Sciences, Shiraz, Iran(Farrokhi A.) T		10.1101/2023.02.07.23285629	Exclusion reason: Wrong study design;
Hemodynamic energy of blood flow, endothelial effects and internal organs perfusion quality during short-term pulsatile and non-pulsatile circulatory support	Dodonov, M.; Milano, A.D.; Van Oeveren W, W.; Chiominto, B.; Gu, Y.J.; Menon, T.; Carcereri De Prati, A.; Tessari, M.; Faggian, G.; Mazzucco, A.	Background: Although pulsatile circulation is natural for humans the real benefit of pulsatile blood pumps during shortterm and long-term circulatory support is still uncertain. The aim of the study was to evaluate a relationship between hemodynamic characteristics of pump-generated pulsatile blood flow, its endothelial effects and internal organs perfusion quality. Methods: Thirty seven patients…	2014		European Surgery - Acta Chirurgica Austriaca	46	(Dodonov M.; Milano A.D.; Chiominto B.; Menon T.; Tessari M.; Faggian G.; Mazzucco A.) Cardiac surgery, Department of Surgery, University of Verona Medical School, Verona, Italy(Van Oeveren W W.; Gu Y.J.) Cardiothoracic Surgery, University Medical Center	S6	10.1007/s10353-013-0244-6	Exclusion reason: Wrong study design;
Long term left ventricular assist device therapy: Renal response to pulsatile vs continuous flow	Sajgalik, P.; Park, S.J.; Edwards, B.S.; Kuswaha, S.; Daly, R.; Joyce, L.D.; Nemec, P.; Kara, T.; Brunett, J.C.; Boilson, B.; Chen, H.; Schirger, J.A.	Background: Left ventricle assist device (LVAD) support, a well established therapy in advanced CHF, improves renal function assessed by creatinine. While renal function in large numbers of continuous flow (CF) LVADs vs pulsatile flow (PF) LVADs has been evaluated at 3 mo., long term studies are needed with large numbers of CF vs PF devices. To date longer term analysis comparing renal function i…	2012		Circulation	126	21			Exclusion reason: Wrong study design;
Selective pulsatile lung perfusion with oxygenated blood in low risk coronary artery bypass patients improves pulmonary hemodynamic and respiratory indices	Santini, F.; Onorati, F.; Telesca, M.; Patelli, F.; Franchi, G.; Corrubolo, M.; CalabrÃ², F.; Faggian, G.; Mazzucco, A.	Objectives: Pulmonary dysfunction after cardiopulmonary bypass (CPB) still accounts for high morbidity and mortality. The aim of this prospective study was to evaluate the effect of pulsatile pulmonary perfusion (PPP) with oxygenated blood during CPB on post-operative lung function and overall outcome. Methods: Fifty low-risk CABG were prospectively randomized to receive PPP with oxygenated blood…	2011		International Journal of Artificial Organs	34	8	625	10.5301/IJAO.2011.8701	Exclusion reason: Wrong study design;
Clinical effectiveness of centrifugal pump to produce pulsatile flow during cardiopulmonary bypass in patients undergoing cardiac surgery	WollenschlÃ¤ger, M.		2011		Kardiotechnik	20	2	54		Exclusion reason: Wrong study design;
Off-pump coronary artery bypass surgery versus nonpulsatil or pulsatile cardiopulmonary bypass: Inflammatory response and central nerve system	Bavram, H.; Erer, D.; Iriz, E.; Zor, M.H.; Gulbahar, O.; Ozdogan, M.E.	OBJECTIVE: Inflammatory responce in cardiopulmonary bypass (CPB) is started with heparinized blood to deal with nonendotelyal surfaces. In previous study was shown that CPB was induced inlammatory and increased morbidity. The best of method for decreasing inflammatory response coronary artery bypass grafting (CABG) operation should be off pump. In this study we aimed that compared with the effect…	2011		Heart Surgery Forum	14	(Bavram H.; Erer D.; Iriz E.; Zor M.H.; Ozdogan M.E.) Gazi University, School of Medicine, Cardiovascular Surgery, Ankara, Turkey(Gulbahar O.) Gazi University, School of Medicine, Biochemistry, Ankara, Turkey	S2	10.1532/HSF98.S001S119	Exclusion reason: Wrong study design;
Superior results of ketone body ratio in pulsatile normothermic cardiopulmonary bypass; comparison with non-pulsatile cardiopulmonary bypass	Kamiyashiki, S.; Hashimoto, K.	Sixteen patients undergoing aortocoronary bypass surgery under normothermic cardiopulmonary bypass were divided into 2 groups according to the either addition or none of pulsatility induced by intra-aortic balloon pumping (IABP). In those patients, hepatic blood flow was measured 3 times before, during and after cardiopulmonary bypass. Additionally, arterial and hepatic ketone body ratios [(AKBR)…	2003		Kyobu geka. The Japanese journal of thoracic surgery	56	5	365-370		Exclusion reason: Wrong patient population;
Hematologic and endocrinologic effects of pulsatile cardiopulmonary bypass using a centrifugal pump	Komoda, T.; Maeta, H.; Imawaki, S.; Shiraishi, Y.; Tanaka, S.	The effects of pulsatile and nonpulsatile flow during cardiopulmonary bypass (CPB) with of centrifugal pump (Sarns) and membrane oxygenator, on blood cells, hemodynamics, and hormonal response were studied. In the pulsatile group (group P) in which pulsatile flow was generated by centrifugal pump and a 20 Fr arterial cannula was used, hemolysis and reduction of platelet count during CPB were more…	1992		[Zasshi] [Journal]. Nihon KyÅbu Geka Gakkai	40	6	901-911		Exclusion reason: NO abstract ;
Study of peripheral blood circulation during continuous and pulsatile perfusion based on the data of transcutaneous pO2 and pCO2 monitoring	Divonin, A.L.; Nisnevich, E.D.	The study was performed on 22 patients with congenital heart valve defects after hypothermic cardiopulmonary bypass surgery. Transcutaneous and arterial pO2 and pCO2 have been measured at different stages of investigation. Nonpulsatile flow was applied to 10 patients and pulsatile flow--to 12 patients. Pulsatile pressure was maintained at about 30 mmHg. Transcutaneous index, carbon dioxide gradie…	1990		Anesteziologiia i reanimatologiia		2	2024-12-16		Exclusion reason: Wrong study design;
Changes in hemodynamic indices during perfusion with pulsatile and steady currents in aortocoronary bypass surgery	Divonin, A.L.; Soboleva, E.R.	Hemodynamic parameters were compared in 28 patients with ischemic heart disease subject to cardiopulmonary bypass surgery with non-pulsatile (group 1) and pulsatile flow (group 2). Systolic, diastolic and mean blood pressure (MBP) was assessed, total peripheral vascular resistance (TPVR) was calculated, esophageal, rectal and skin temperature was measured. Volumetric perfusion rate was the same i…	1989		Anesteziologiia i reanimatologiia		6	2024-06-10		Exclusion reason: Wrong intervention;
The effect of pulsatile perfusion on aortocoronary bypass grafting	Gohra, H.; Kaneda, Y.; Furukawa, S.; Oda, T.; Miyamoto, M.; Mori, F.; Esato, K.	To evaluate the effect of pulsatile perfusion on myocardial protection and peripheral circulation, 23 patients undergoing aortocoronary bypass grafting were studied by dividing two groups; one with pulsatile perfusion technique (11 patients) and the other with non-pulsatile (12 patients). The cardiac functional assessments were made on CI, LVSWI, PCWP, CVP at 3, 6, 12 and 24 hours after the opera…	1989		Kyobu geka. The Japanese journal of thoracic surgery	42	12	974-979; discussion 979-981		Exclusion reason: Wrong study design;
Experience with the William Harvey HF-4000 hollow fiber membrane oxygenator. A comparison of pulsatile and nonpulsatile perfusion	Kudoh, K.; Hosoda, Y.; Tanaka, A.	William Harvey HF-4000 oxygenator device uses the inside of hollow fiber for gas passage and the outside for blood passage. The HF-4000 oxygenator was used for thirty-nine AC-bypass cases. Fourteen AC-bypass cases using pulsatile perfusion were compared with twenty-five AC-bypass cases using nonpulsatile perfusion in regard to hemolysis, platelet count and amount of post-op chest tube drainage. T…	1986		Japanese Journal of Artificial Organs	15	2	1029-1033		Exclusion reason: Wrong patient population;
The clinical study of Gambro pulsatile pump during cardiopulmonary bypass	Yamaguchi, T.; Tamiya, S.; Matsuzaki, T.		1985		Japanese Journal of Artificial Organs	14	3	1578-1582		Exclusion reason: Wrong study design;
Effectiveness of pulsatile cardiopulmonary bypass on carbohydrate and tissue metabolism soon after open heart surgery	Nagaoka, H.; Innami, R.; Yano, M.; Sakamoto, T.; Yamada, T.		1985		[Zasshi] [Journal]. Nihon KyÅbu Geka Gakkai	33	9	1321-1328		Exclusion reason: Wrong outcomes;
Effects of pulsatile cardiopulmonary bypass on carbohydrate and lipid metabolism	Mori, A.; Tabata, R.; Matsuda, M.; Nakamura, Y.; Okada, Y.		1983		[Zasshi] [Journal]. Nihon KyÅbu Geka Gakkai	31	11	2043-2048		Exclusion reason: Wrong outcomes;
Application of pulsatile cardiopulmonary bypass for profound hypothermia in cardiac surgery - studies on carbohydrate metabolism	Mori, A.; Ando, F.; Sono, J.		1982		Journal of the Japanese Association for Thoracic Surgery	30	9	1552-1558		Exclusion reason: Wrong outcomes;
Experimental studies on the peripheral circulation and morphological changes during pulsatile and nonpulsatile cardiopulmonary bypass	Funami, M.; Takaba, T.; Ishii, J.		1981		Journal of the Japanese Association for Thoracic Surgery	29	8	1305-1315		Exclusion reason: Wrong study design;
Blood flow with roller vs pulsatile pump during cardiopulmonary bypass in hypertrophied hearts.	Salerno, T.A.; Shizgal, H.M.; Dobell, A.R.		1974		Surgical forum	25	0	141-142		Exclusion reason: Wrong comparator;
Articles excluded during title and abstract screening
Hepatic blood flow during cardiopulmonary bypass in the dog: The effect of temperature, flow rate and pulsatility	Desai, J.B.; Mathie, R.T.; Taylor, K.M.	The effects of pump flow rate (1.2 or 2.4 l/min/m2), temperature (23 or 38Â°C) and type of perfusion (pulsatile or nonpulsatile) on hepatic blood flow during cardiopulmonary bypass (CPB) were studied in 48 anaesthetized dogs. Hepatic arterial (HA) and portal venous (PV) blood flows were measured with electromagnetic flow probes. For a given temperature and type of perfusion both HA and PV flows w…	1993		Perfusion	8	2	149-158		Exclusion reason: Wrong study design;
Retrograde cerebral perfusion using pulsatile flow under conditions of profound hypothermia	Mori, A.	We investigated the effects of pulsatile flow for retrograde cerebral perfusion under profound hypothermia. Total cardiopulmonary bypass was carried out in adult mongrel dogs to induce hypothermia. One hour of total circulatory arrest was then performed at 20 Â°C in the control group of 6 dogs. In another group of 6 dogs, after cardiac arrest was obtained at 20 Â°C, retrograde cerebral perfusion …	1993		The Annals of Thoracic Surgery	56	6	1497-1498	10.1016/0003-4975(93)90739-5	Exclusion reason: Wrong study design;
A simple means of estimating the amount of pump flow in cardiopulmonary bypass.	Colt, J.D.		1968		Surgery	64	5	1001		Exclusion reason: Wrong patient population;
Effect of increased pump flow on hepatic blood flow and systemic inflammatory response following on-pump coronary artery bypass grafting	Adluri, R.K.P.; Singh, A.V.; Skoyles, J.; Hitch, T.; Robins, A.; Baker, M.; Mitchell, I.M.	Reduced organ perfusion during cardiopulmonary bypass (CPB) is responsible for morbidity associated with cardiac surgery. Non-pulsatile flow and hypothermia during CPB have been shown to cause reduced perfusion. During CPB, cardiac output is directly proportional to the pump flow rate. Therefore, we hypothesised that increasing pump flow during hypothermic CPB would improve organ perfusion and re…	2010		Perfusion	25	5	293-303	10.1177/0267659110378843	Exclusion reason: Wrong study design;
Regional perfusion abnormalities with phenylephrine during normothermic bypass	O'Dwyer, C.; Woodson, L.C.; Conroy, B.P.; Lin, C.Y.; Deyo, D.J.; Uchida, T.; Johnston, W.E.	Background. Hypotension and vasopressors during cardiopulmonary bypass may contribute to splanchnic ischemia. The effect of restoring aortic pressure on visceral organ, brain, and femoral muscle perfusion during cardiopulmonary bypass by increasing pump flow or infusing phenylephrine was examined. Methods. Twelve anesthetized swine were stabilized on normothermic cardiopulmonary bypass. After bas…	1997		Annals of Thoracic Surgery	63	3	728-735	10.1016/S0003-4975(96)01116-2	Exclusion reason: Wrong study design;
A computer controlled pulsatile pump: Preliminary study	Zwarts, M.S.; Topaz, S.R.; Jones, D.N.; Kolff, W.J.	A Stepper Motor Driven Reciprocating Pump (SDRP) can replace roller pumps and rotary pumps for cardio pulmonary bypass, hemodialysis and regional perfusion. The blood pumping ventricles are basically the same as ventricles used for air driven artificial hearts and ventricular assist devices. The electric stepper motor uses a flexible linkage belt to produce a reciprocating movement, which pushes …	1996		International Journal of Artificial Organs	19	12	719-722	10.1177/039139889601901207	Exclusion reason: Wrong intervention;
Protective effects of pulsatile flow during cardiopulmonary bypass	Salameh, A.; KÃ¼hne, L.; Grassl, M.; Gerdom, M.; Von Salisch, S.; Vollroth, M.; Bakhtiary, F.; Mohr, F.-W.; DÃ¤hnert, I.; Dhein, S.	Background Children with congenital heart disease are often operated at a very young age. Cardiopulmonary bypass (CPB) has become indispensable for these sometimes very complex operations, but one cannot neglect a possible negative impact of CPB on organ function. Traditionally, CPB was developed with non-pulsatile flow but there are clinical observations that pulsatile flow might be superior wit…	2015		Annals of Thoracic Surgery	99	1	192-199	10.1016/j.athoracsur.2014.07.070	Exclusion reason: Wrong comparator;
Intraoperative hemodynamics and risk of cardiac surgery-associated acute kidney injury: An observation study and a feasibility clinical trial	Noe, K.M.; Don, A.; Cochrane, A.D.; Zhu, M.Z.L.; Ngo, J.P.; Smith, J.A.; Thrift, A.G.; Vogiatjis, J.; Martin, A.; Bellomo, R.; McMillan, J.; Evans, R.G.	Targeting greater pump flow and mean arterial pressure (MAP) during cardiopulmonary bypass (CPB) could potentially alleviate renal hypoxia and reduce the risk of postoperative acute kidney injury (AKI). Therefore, in an observational study of 93 patients undergoing on-pump cardiac surgery, we tested whether intraoperative hemodynamic management differed between patients who did and did not develo…	2023		Clinical and Experimental Pharmacology and Physiology	50	11	878-892	10.1111/1440-1681.13812	Exclusion reason: Wrong intervention;
ImpellaÂ® recover 100: Successful perioperative support for off pump coronary artery bypass grafting surgery in a patient with end-stage ischemic cardiomyopathy	Strecker, T.; Fischlein, T.; Pfeiffer, S.	The authors present the successful use of the ImpellaÂ® recover 100 intracardiac left ventricular assist device in a 55-year old man suffering from end-stage ischemic cardiomyopathy. The pump was unplanted preoff pump coronary artery bypass grafting (OPCAB) and it was successfully weaned 5 days postoperatively. In addition, an intra-aortic balloon pump (IABP) was implanted to convert the non-puls…	2004		Journal of Cardiovascular Surgery	45	4	381-384		Exclusion reason: Wrong study design;
Determination of pump flow rate during cardiopulmonary bypass in obese patients avoiding hemodilution	Santambrogio, L.; Leva, C.; Musazzi, G.; Bruno, P.; Vailati, A.; Zecchillo, F.; Di Credico, G.	Background and Aim: During cardiopulmonary bypass the pump flow is usually set on 2.4 L/min/m2 of body surface area (BSA) to guarantee adequate tissue perfusion without differences for patient constitutional type. The present study attempts to evaluate the adequacy of pump flow rate in obese patients, considering the ideal weight instead of the real one, avoiding the overflow side effects and hem…	2009		Journal of Cardiac Surgery	24	3	245-249	10.1111/j.1540-8191.2008.00792.x	Exclusion reason: Wrong outcomes;
Strategies that improve renal medullary oxygenation during experimental cardiopulmonary bypass may mitigate postoperative acute kidney injury	Lankadeva, Y.R.; Cochrane, A.D.; Marino, B.; Iguchi, N.; Hood, S.G.; Bellomo, R.; May, C.N.; Evans, R.G.	Renal medullary hypoxia may contribute to cardiac surgeryâ€“associated acute kidney injury (AKI). However, the effects of cardiopulmonary bypass (CPB) on medullary oxygenation are poorly understood. Here we tested whether CPB causes medullary hypoxia and whether medullary oxygenation during CPB can be improved by increasing pump flow or mean arterial pressure (MAP). Twelve sheep were instrumented…	2019		Kidney International	95	6	1338-1346	10.1016/j.kint.2019.01.032	Exclusion reason: Wrong comparator;
Development of an affordable diaphragmatic pump for cardiopulmonary bypass: An in vivo evaluation	Xiao, X.; Fan, R.; Cheng, A.; Gao, W.; Ding, Y.; Zhang, X.; Ye, C.; Luo, Z.	A new diaphragmatic pump (L-Y pump) and its drive unit were developed in our institute. The pump has a priming volume of 80 ml. The pump housing is 72 mm in diameter and 42 mm in height. Its total weight is 139 g. To assess and confirm the function and controllability of this pump, comparative studies of cardiopulmonary bypass (CPB) with L-Y pump (group A) and conventional roller pump (Group B) w…	2000		Artificial Organs	24	11	915-918	10.1046/j.1525-1594.2000.65545.x	Exclusion reason: Wrong comparator;
Effects of Pulsatile Assistance and Nonpulsatile Flow on Subendocardial Perfusion During Cardiopulmonary Bypass	Steed, D.L.; Follette, D.M.; Foglia, R.; Maloney, J.V.; Buckberg, G.D.	We compared the effects of pulsatile and nonpulsatile perfusion in 12 dogs on extracorporeal circulation. In beating empty and fibrillating hearts at 37Â° and 28Â°, coronary blood flow was measured by flowmeter and microspheres at diastolic pressures ranging between 50 and 130 mm Hg. At fixed systemic flow rates (range, 600 to 2,400 ml/min), pulsatile perfusion produced a transient (3 to 4 second…	1978		Annals of Thoracic Surgery	26	2	133-141	10.1016/S0003-4975(10)63655-7	Exclusion reason: Wrong study design;
Relationship between cardiopulmonary bypass flow rate and cerebral embolization in dogs	Sungurtekin, H.; PlÃ¶chl, W.; Cook, D.J.	Background: Cerebral embolization is a primary cause of cardiac surgical neurologic morbidity. During cardiopulmonary bypass (CPB), there are well- defined periods of embolic risk. In theory, cerebral embolization might be reduced by an increase in pump flow during these periods. The purpose of this study was to determine the CPB flow-embolization relation in a canine model. Methods: Twenty mongr…	1999		Anesthesiology	91	5	1387-1393	10.1097/00000542-199911000-00031	Exclusion reason: Wrong outcomes;
Support of mean arterial pressure during tepid cardiopulmonary bypass: Effects of phenylephrine and pump flow on systemic oxygen supply and demand	PlÃ¶chl, W.; Orszulak, T.A.; Cook, D.J.; Sarpal, R.S.; Dickerman, D.L.	Objective: To examine the effects of phenylephrine infusion and increases in pump flow on systemic oxygen supply and demand when they are used to support mean arterial pressure (MAP) during cardiopulmonary bypass (CPB). Design: Prospective, unblinded study. Setting: The animal cardiopulmonary laboratory at the Mayo Foundation (Rochester, MN). Participants: Twelve pigs. Interventions: Twelve pigs …	1999		Journal of Cardiothoracic and Vascular Anesthesia	13	4	441-445	10.1016/S1053-0770(99)90217-3	Exclusion reason: Wrong comparator;
Maintenance of optimal arterial pressure during extracorporeal circulation in patients undergoing coronary artery bypass grafting	Kucewicz, E.; SzempliÅ„ska, J.; Dubowski, M.; Cylwik, J.; Wojarski, J.; Sewastianowicz, A.; Gasiorek, T.	Background. Peripheral perfusion during cardiopulmonary bypass depends on pump flow and systemic peripheral vascular resistance. To examine the effects of phenylephrine infusion and increases in pump flow on systemic oxygen supply and demand, when they are used to support mean arterial pressure (MAP) during normothermic cardiopulmonary bypass (CPB), we measured oxygen delivery (DO2), oxygen consu…	2006		Anestezjologia Intensywna Terapia	38	4	176-179		Exclusion reason: Wrong intervention;
Hemodynamic, metabolic and hematologic effects of pulsatile cardiopulmonary bypass	Dunn, J.; Kirsh, M.M.; Harness, J.; Carroll, M.; Straker, J.; Sloan, H.	The advantages of delivering pulsatile rather than continuous flow during extracorporeal circulation have not been completely established. The present study was performed to determine the effects of pulsatile flow during cardiopulmonary bypass with a new, simple, and safe modified roller pump. Normothermic cardiopulmonary perfusion with either pulsatile or nonpulsatile flow was performed on 20 do…	1974		Journal of Thoracic and Cardiovascular Surgery	68	1	138-147	10.1016/s0022-5223(19)41701-7	Exclusion reason: Wrong outcomes;
Effect of perfusionist technique on cerebral embolization during cardiopulmonary bypass	Rodriguez, R.A.; Williams, K.A.; Babaev, A.; Rubens, F.; Nathan, H.J.	Objective: To determine the association between high-intensity transient signals (HITS) and perfusionist interventions, purging techniques, pump flows and venous reservoir blood volume levels during cardiopulmonary bypass. Methods: Transcranial Doppler was used to detect HITS in the middle cerebral artery during the period of aortic crossclamping in patients undergoing coronary artery bypass graf…	2005		Perfusion	20	1	2024-03-10	10.1191/0267659105pf778oa	Exclusion reason: Wrong study design;
Hepatic blood flow during cardiopulmonary bypass in the dog: A comparison between pulsatile and non-pulsatile perfusion	Desai, J.B.; Mathie, R.T.; Taylor, K.M.		1984		Life Support Systems	2	SUPPL. 1	303-305		Exclusion reason: Wrong study design;
A Pulsatile Assist Device (PAD) for Use During Cardiopulmonary Bypass	Bregman, D.; Bailin, M.; Bowman, F.O.; Parodi, E.N.; Haubert, S.M.; Edie, R.N.; Spotnitz, H.M.; Reemtsma, K.; Malm, J.R.	A pulsatile assist device (PAD) has been developed to convert roller pump flow to pulsatile flow in a simple fashion. The device can also be used as an arterial counterpulsator before and after cardiopulmonary bypass. The PAD has been used in 125 adult patients undergoing open-heart operations for coronary artery or valvular heart disease or the combination. Ninety-two patients were in New York H…	1977		Annals of Thoracic Surgery	24	6	574-581	10.1016/S0003-4975(10)63461-3	Exclusion reason: Wrong study design;
Cerebral blood flow measured by positron emission tomography during normothermic cardiopulmonary bypass: an experimental porcine study	Thomassen, S.A.; KjÃ¦rgaard, B.; Alstrup, A.K.O.; Munk, O.L.; FrÃ¸kiÃ¦r, J.; Larsson, A.; Rasmussen, B.S.	Background: Mean arterial blood pressure (MAP) and/or pump flow during normothermic cardiopulmonary bypass (CPB) are the most important factors of cerebral perfusion. The aim of this study was to explore the influence of CPB blood flow on cerebral blood flow (CBF) measured by dynamic positron emission tomography (PET) using 15O-labelled water with no pharmacological interventions to maintain the …	2018		Perfusion (United Kingdom)	33	5	346-353	10.1177/0267659118755271	Exclusion reason: Wrong study design;
The effect of pulsatile versus nonpulsatile blood flow on viscoelasticity and red blood cell aggregation in extracorporeal circulation	Ahn, C.B.; Kang, Y.J.; Kim, M.G.; Yang, S.; Lim, C.H.; Son, H.S.; Kim, J.S.; Lee, S.Y.; Son, K.H.; Sun, K.	Extracorporeal circulation (ECC) can induce alterations in blood viscoelasticity and cause red blood cell (RBC) aggregation. In this study, the authors evaluated the effects of pump flow pulsatility on blood viscoelasticity and RBC aggregation. Methods: Mongrel dogs were randomly assigned to two groups: a nonpulsatile pump group (n=6) or a pulsatile pump group (n=6). After ECC was started at a pu…	2016		Korean Journal of Thoracic and Cardiovascular Surgery	49	3	145-150	10.5090/kjtcs.2016.49.3.145	Exclusion reason: Wrong outcomes;
The reliability of carotid ultrasound in determining the return of pulsatile flow: A pilot study	Germanoska, B.; Coady, M.; Ng, S.; Fermanis, G.; Miller, M.	Manual palpation of pulses is unreliable in detecting pulsatile flow in human participants, complicating the assessment of return of spontaneous circulation after cardiac arrest. Ultrasound may offer an alternative. This studyâ€™s objective was to investigate whether return of pulsatile flow in humans can be reliably assessed by common carotid artery ultrasound. We conducted a single-blinded rand…	2018		Ultrasound	26	2	118-126	10.1177/1742271X17753467	Exclusion reason: Wrong comparator;
Hepatic blood flow during cardiopulmonary bypass operations: The effects of temperature and pulsatility	Mathie, R.T.; Ohri, S.K.; Batten, J.J.; Peters, A.M.; Keogh, B.E.		1997		Journal of Thoracic and Cardiovascular Surgery	114	2	292-293	10.1016/S0022-5223(97)70162-4	Exclusion reason: Wrong study design;
Thiopentone pharmacokinetics during cardiopulmonary bypass with a nonpulsatile or pulsatile flow	Hynynen, M.; Olkkola, K.T.; NÃ¤veri, E.; Palojoki, R.; Neuvonen, P.J.; Heinonen, J.	To evaluate possible factors affecting the pharmacokinetics of thiopentone during cardiopulmonary bypass (CPB), the present study was undertaken in patients scheduled for coronary artery bypass grafting and with in vitro experiments. The effects of nonpulsatile and pulsatile flow during CPB on the distribution and elimination of thiopentone were compared in 30 patients anaesthetized with fentanyl…	1989		Acta Anaesthesiologica Scandinavica	33	7	554-560	10.1111/j.1399-6576.1989.tb02965.x	Exclusion reason: Wrong study design;
The effects of pulsatile and non-pulsatile cardiopulmonary bypass on renal blood flow and function	Nakamura, K.; Koga, Y.; Sekiya, R.; Onizuka, T.; Ishii, K.; Chiyotanda, S.; Shibata, K.	The physiologic effects of pulsatile and non-pulsatile flow in cardiopulmonary bypass were compared in terms of the relationship between different flow rates and what effects these had on pulsatile and non-pulsatile flow. Forty adult mongrel dogs were used in this study and divided into 5 groups, each comprised of 8 animals, according to the flow rate during cardiopulmonary bypass, namely; 40, 60…	1989		The Japanese Journal of Surgery	19	3	334-345	10.1007/BF02471410	Exclusion reason: Wrong study design;
Complement activation during cardiopulmonary bypass: Quantitative study of effects of methylprednisolone and pulsatile flow	Boscoe, M.J.; Yewdall, V.M.A.; Thompson, M.A.; Cameron, J.S.	Forty four patients undergoing open heart surgery were divided into three groups. Group 1 (17 patients) underwent routine anaesthesia and surgery; group 2 (17 patients) received two doses of methylprednisolone (30 mg/kg), one during induction of anaesthesia and the other immediately before induction of cardiopulmonary bypass; and group 3 (10 patients) received pulsatile flow while undergoing puls…	1983		British Medical Journal	287	6407	1747-1750	10.1136/bmj.287.6407.1747	Exclusion reason: Wrong outcomes;
Dissociated brain blood flow during cardiac surgery	Birjiniuk, V.; Treanor, P.R.; Pochay, V.; Crittenden, M.D.; Babikian, V.L.		2004		Annals of Thoracic Surgery	77	4	1464	10.1016/S0003-4975(03)00518-6	Exclusion reason: Wrong outcomes;
Critical oxygen delivery during cardiopulmonary bypass in dogs: Pulsatile vs. non-pulsatile blood flow	Van Der Linden, P.J.; De Hert, S.G.; Belisle, S.; Sahar, G.; Deltell, A.; Bekkrar, Y.; Blauwaert, M.; Vincent, J.-L.	Background and objective: To determine the minimal oxygen delivery and pump flow that can maintain systemic oxygen uptake during normothermic (37Â°C) pulsatile and non-pulsatile cardiopulmonary bypass in dogs. Methods: Eighteen anaesthetized dogs were randomly assigned to receive either non-pulsatile (Group C; n = 9) or pulsatile bypass flow (Group P; n = 9). Oxygen delivery was reduced by a prog…	2006		European Journal of Anaesthesiology	23	1	2024-10-16	10.1017/S0265021505001699	Exclusion reason: Wrong patient population;
A Simple Device for Achieving Pulsatile Flow During Cardiopulmonary Bypass	Desjardins, J.; MaillÃ©, J.-G.; Lussier, J.; Grondin, P.	We describe a simple modification of the roller pump capable of producing a pulsatile flow during extracorporeal circulation. The technique is simple and can be readily duplicated in any center that uses roller pumps for cardiopulmonary bypass. Studies are in progress to evaluate the advantages of this type of perfusion. Â© 1979, The Society of Thoracic Surgeons. All rights reserved.	1979		Annals of Thoracic Surgery	27	2	178-180	10.1016/S0003-4975(10)63264-X	Exclusion reason: Wrong outcomes;
Effects of various flow types on maternal hemodynamics during fetal bypass: Is there nitric oxide release during pulsatile perfusion?	Vedrinne, C.; Tronc, F.; Martinot, S.; Robin, J.; Garhib, C.; Ninet, J.; Lehot, J.J.; Franck, M.; Champsaur, G.	Objective: This study investigates the role of various flow conditions on maternal hemodynamics during fetal cardiopulmonary bypass. Methods: Normothermic fetal bypass was conducted under pulsatile, or steady flow, for a 60-minute period. Fetal lamb preparations were randomly assigned to 1 of the 3 groups: steady flow (n = 7), pulsatile flow (n = 7), or pulsatile blocked flow bypass (n = 7), wher…	1998		Journal of Thoracic and Cardiovascular Surgery	116	3	432-439	10.1016/S0022-5223(98)70009-1	Exclusion reason: Wrong outcomes;
Brain damage following low flow cardiopulmonary bypass in pigs	Waaben, J.; Gefke, K.; Rahbek SÃ˜rensen, H.; Andersen, U.L.S.; Lund, J.; Aggestrup, S.; Gjedde, A.; Laursen, H.	Reduction of pump flow during cardiopulmonary bypass (CPB) reduces theformation of microemboli and trauma to the blood components, reduces bothrewarming of the heart and the noncoronary collateral flow, and improvessurgical exposure. Recent studies indicate that a reduction in pump flow, even at normothermia, does not increase the incidence of postoperativecerebral dysfunction. We examined the ce…	1994		European Journal of Cardio-thoracic Surgery	8	2	91-96	10.1016/1010-7940(94)90099-X	Exclusion reason: Wrong outcomes;
New Technology Mimics Physiologic Pulsatile Flow During Cardiopulmonary Bypass	Sunagawa, G.; Karimov, J.H.; Dessoffy, R.; Byram, N.; Grady, P.; Sinkewich, M.; Naber, J.P.; Vincent, D.; Okano, S.; Stewart, R.D.; Sale, S.M.; Moazami, N.; Fukamachi, K.	The VentriFlo True Pulse Pump (Design Mentor, Inc., Pelham, NH, USA) is the first blood pump designed to mimic human arterial waveforms in a standard oxygenation circuit. Our aim was to demonstrate the feasibility and safety of this pump in preparation for future studies to determine possible clinical advantages. We studied four piglets (41.4â€“46.2 kg): three with an implanted VentriFlo pulsatil…	2018		Artificial Organs	42	2	231-235	10.1111/aor.12986	Exclusion reason: Wrong intervention;
Impact of membrane oxygenators on pulsatile versus nonpulsatile perfusion in a neonatal model	Ãœndar, A.; Koenig, K.M.; Frazier, O.H.; Fraser Jr., C.D.	We investigated the effects of two new hollow-fiber membrane oxygenators, the Capiox SX10 and the Lilliput 901, on pulsatile versus nonpulsatile perfusion in an in vitro model designed to simulate a 3 kg infant. The experiments were divided into eight groups (six pulsatile and two nonpulsatile), according to the equipment and settings used. Each group included six tests. In all experiments, the p…	2000		Perfusion	15	2	111-120	10.1177/026765910001500205	Exclusion reason: Wrong comparator;
Relationship of cerebral blood flow and oxygen consumption to perfusion flow rates during cardiopulmonary bypass with differing acid-base regulation	Patel, R.L.; Turtle, M.R.J.; Chambers, D.J.; Venn, G.E.	The velocity of blood flow in the middle cerebral artery was recorded during cardiopulmonary bypass (CPB) performed under pH-stat or alpha-stat acid-base management. Fourteen patients were studied; seven in each group. During bypass at 28Â°C, patients underwent incremental alterations in pump flow from 1.0 to 3.0 l/min/m2, maintaining mean arterial pressure constant at 50 mmHg. The cerebral extra…	1993		Perfusion	8	2	139-147		Exclusion reason: Wrong patient population;
Differences in displayed pump flow compared to measured flow under varying conditions during simulated cardiopulmonary bypass	Hargrove, M.; O'Donnell, A.; Aherne, T.	Errors in blood flow delivery due to shunting have been reported to reduce flow by, potentially, up to 40-83% during cardiopulmonary bypass. The standard roller-pump measures revolutions per minute and a calibration factor for different tubing sizes calculates and displays flow accordingly. We compared displayed roller-pump flow with ultrasonically measured flow to ascertain if measured flow corr…	2008		Perfusion	23	4	227-230	10.1177/0267659108100458	Exclusion reason: Wrong patient population;
Chronic nonpusatile blood flow: I. Cerebral autoregulation in chronic nonpulsatile biventricular bypass: Carotid blood flow response to hypercapnia	Tominaga, R.; Smith, W.A.; Massiello, A.; Harasaki, H.; Golding, L.A.R.	To investigate the response of the carotid blood flow and general circulation to hypercapnia in chronic nonpulsatile blood flow, we performed 18 carbon dioxide gas inhalation studies on three calves undergoing a centrifugal biventricular bypass with ventricular fibrillation. An ultrasonic flow probe was put on the carotid artery during biventricular bypass pump implantation, and pump flows were m…	1994		Journal of Thoracic and Cardiovascular Surgery	108	5	907-912	10.1016/S0022-5223(94)70190-3	Exclusion reason: Wrong study design;
A Prospective Evaluation of the Pulsatile Assist Device	Zumbro, G.L.; Shearer, G.; Fishback, M.E.; Galloway, R.F.	Conversion of roller pump flow to pulsatile flow by the pulsatile assist device (PAD) is said to result in improved myocardial preservation and a decrease in the incidence of perioperative myocardial infarction. The clinical advantages of the PAD were evaluated in a prospective randomized study of 100 consecutive coronary artery bypass operations. Serial electrocardiograms, creatine phosphokinase…	1979		Annals of Thoracic Surgery	28	3	269-273	10.1016/S0003-4975(10)63119-0	Exclusion reason: Wrong comparator;
Relation of waveform of transit-time flow measurement and graft patency in coronary artery bypass grafting	Hatada, A.; Yoshimasu, T.; Kaneko, M.; Kawago, M.; Yuzaki, M.; Honda, K.; Komori, S.; Iwahashi, M.; Hayashi, H.; Yamamoto, S.; Nishimura, Y.; Hiramatsu, T.; Okamura, Y.		2007		Journal of Thoracic and Cardiovascular Surgery	134	3	789-791	10.1016/j.jtcvs.2007.04.054	Exclusion reason: Wrong intervention;
Cardiopulmonary bypass and the kidney	Georghi, S.	Renal failure after cardiac surgery is associated with high morbidity and mortality. During cardiac surgery, cardiopulmonary bypass (CPB) is associated with many physiological disturbances that may result in renal ischemia, particularly to the medullary thick ascending limb of the loop of Henle. Prevention of ischemic insult by maintaining the oxygen supply and demand balance is more effective th…	1998		Current Opinion in Critical Care	4	6	347-353	10.1097/00075198-199812000-00003	Exclusion reason: Wrong study design;
The type of aortic cannula and membrane oxygenator affect the pulsatile waveform morphology produced by a neonate-infant cardiopulmonary bypass system in vivo	Ãœndar, A.; Lodge, A.J.; Daggett, C.W.; Runge, T.M.; Ungerleider, R.M.; Calhoon, J.H.	Although the debate still continues over the effectiveness of pulsatile versus nonpulsatile perfusion, it has been clearly proven that there are several significant physiological benefits of pulsatile perfusion during cardiopulmonary bypass (CPB) compared to nonpulsatile perfusion. However, the components of the extracorporeal circuit have not been fully investigated regarding the quality of the …	1998		Artificial Organs	22	8	681-686	10.1046/j.1525-1594.1998.06017.x	Exclusion reason: Wrong intervention;
The effect of normothermic cardiopulmonary bypass on hepatic blood flow in the dog	Mathie, R.T.; Desai, J.P.; Taylor, K.M.	Hepatic blood flow was investigated in two groups of eight anaesthetized dogs during and after one hour of either pulsatile or non-pulsatile cardiopulmonary bypass (CPB). Mean perfusion pressure was maintained at 60 mmHg. Hepatic arterial (HA) and portal venous (PV) blood flows were measured using electromagnetic flow probes, and hepatic O 2 consumption determined. The results demonstrate that: (…	1986		Perfusion	1	4	245-253	10.1177/026765918600100403	Exclusion reason: Wrong study design;
Bicarbonate requirements during hypothermic cardiopulmonary bypass: the relative effects of pulsatile flow	Black, A.M.S.	An analysis of 541 patients having total body perfusion under hypothermia (30Â°-33Â°C) showed that the use of pulsatile as against constant flow perfusion was not associated with a reduction in bicarbonate requirement, though the use of a vasodilator was. The implications of this are discussed.	1976		Anaesthesia and Intensive Care	4	3	232-238	10.1177/0310057x7600400311	Exclusion reason: Wrong intervention;
Pulse generation during cardiopulmonary bypass	Jansen, W.B.; Bauman, G.C.; Ellison, J.M.	This study shows that cannula rigidity is a major contributor to adequate pulse generation during pulsatile bypass flow. In addition, there is a discussion of the analysis which led the authors to conclude that poor pulse generation was related to cannula, and a study of the level of hemolysis induced by the Cobe/Stockert pulsatile generator.	1980		Journal of Extra-Corporeal Technology	12	6	131-138		Exclusion reason: Wrong intervention;
Antithrombogenicity evaluation of a centrifugal blood pump	Nakata, K.; Yoshikawa, M.; Takano, T.; Maeda, T.; Nonaka, K.; Linneweber, J.; Kawahito, S.; Glueck, J.; Fujisawa, A.; Makinouchi, K.; Yokokawa, M.; NosÃ©, Y.	The Gyro C1E3 pump was developed not only for cardiopulmonary bypass but also as a short-term assist device. The main purpose of this study was to examine the correlation between the thrombus formation factor and the Gyro C1E3 pumps. Seven pumps were implanted into 3 calves and evaluated for different periods of duration as a paracorporeal left ventricular assist device (LVAD). One pump was subje…	2000		Artificial Organs	24	8	667-670	10.1046/j.1525-1594.2000.06610.x	Exclusion reason: Wrong study design;
Pediatric physiologic pulsatile pump enhances cerebral and renal blood flow during and after cardiopulmonary bypass	Ãœndar, A.; Masai, T.; Beyer, E.A.; Goddard-Finegold, J.; McGarry, M.C.; Fraser Jr., C.D.	Controversy over benefits of pulsatile flow after pediatric cardiopulmonary bypass (CPB) continues. Our study objectives were to first, quantify pressure and flow waveforms in terms of hemodynamic energy, using the energy equivalent (EEP) formula, for direct comparisons, and second, investigate effects of pulsatile versus nonpulsatile flow on cerebral and renal blood flow, and cerebral vascular r…	2002		Artificial Organs	26	11	919-923	10.1046/j.1525-1594.2002.07127.x	Exclusion reason: Wrong comparator;
Early experience with a true pulsatile pump for heart surgery	Rottenberg, D.; Sondak, E.; Rahat, S.; Borman, J.B.; Dviri, E.; Uretzky, G.		1995		Perfusion	10	3	171-175	10.1177/026765919501000308	Exclusion reason: Wrong patient population;
Cerebral oxygenation during cardiopulmonary bypass in children	Kurth, C.D.; Steven, J.M.; Nicolson, S.C.; Jacobs, M.L.; Jonas, R.A.	Objective: Previous work has found cerebral oxygen extraction to decrease during hypothermic cardiopulmonary bypass in children. To elucidate cardiopulmonary bypass factors controlling cerebral oxygen extraction, we examined the effect of perfusate temperature, pump flow rate, and hematocrit value on cerebral hemoglobin-oxygen saturation as measured by near infrared spectroscopy. Methods: Forty c…	1997		Journal of Thoracic and Cardiovascular Surgery	113	1	71-79	10.1016/S0022-5223(97)70401-X	Exclusion reason: Wrong patient population;
The relation between arterial oxygen tension and cerebral blood flow during cardiopulmonary bypass	Chow, G.; Roberts, I.G.; Fallon, P.; Onoe, M.; Lloyd-Thomas, A.; Elliott, M.J.; Edwards, A.D.; Kirkham, F.J.	Objectives: Neurological impairment occurs in up to 25% of infants undergoing cardiopulmonary bypass with or without circulatory arrest. Potential causes include alterations in cerebral blood flow, hypoxia and embolisation. During cardiopulmonary bypass, arterial oxygen tension is maintained at levels which under normal conditions cause cerebral vasoconstriction; this is a potential mechanism for…	1997		European Journal of Cardio-thoracic Surgery	11	4	633-639	10.1016/S1010-7940(96)01073-1	Exclusion reason: Wrong study design;
A Simple Method of Producing Pulsatile Flow During Clinical Cardiopulmonary Bypass	Pappas, G.	A method using the intraaortic balloon to produce pulsatile flow during cardiopulmonary bypass is described. The technique has been employed in 26 patients, and there have been no complications. Â© 1974, The Society of Thoracic Surgeons. All rights reserved.	1974		Annals of Thoracic Surgery	17	4	405-406	10.1016/S0003-4975(10)65670-6	Exclusion reason: Wrong study design;
Effect of pump flow rate on cerebral blood flow during hypothermic cardiopulmonary bypass in adults	Cook, D.J.; Proper, J.A.; Orszulak, T.A.; Daly, R.C.; Oliver Jr., W.C.	Objective: The purpose of this study was to examine the effect of cardiopulmonary bypass flow rate on cerebral blood flow and cerebral metabolic rate for oxygen during hypothermic (27Â°C) cardiopulmonary bypass. Design, Setting, and Participants: The investigation was a prospective, randomized study in a tertiary care hospital setting. The 30 participants were volunteer adult cardiac surgical pat…	1997		Journal of Cardiothoracic and Vascular Anesthesia	11	4	415-419	10.1016/S1053-0770(97)90047-1	Exclusion reason: Wrong intervention;
Low-flow cardiopulmonary bypass: Importance of blood pressure in maintaining cerebral blood flow	Michler, R.E.; Sandhu, A.A.; Young, W.L.; Schwartz, A.E.	Background: During cardiopulmonary bypass (CPB), global hypoperfusion of the brain has been shown to result in ischemic insult and subsequent neurologic injury. Methods: We measured cerebral blood flow during independent manipulations of arterial blood pressure and pump flow rate to determine which of these hemodynamic parameters regulates cerebral perfusion during CPB. Seven adolescent baboons w…	1995		The Annals of Thoracic Surgery	60	SUPPL. 3	S525-S528	10.1016/0003-4975(95)00770-9	Exclusion reason: Wrong study design;
The impact of haemodilution and bypass pump flow on cerebral oxygen desaturation during cardiopulmonary bypass - A comparison of two systems of cardiopulmonary bypass	Bennett, M.J.; Weatherall, M.; Webb, G.; Dudnikov, S.F.; Lloyd, C.T.	Objective: To determine the influence of haemodilution, bypass flow rates and calculated oxygen delivery during cardiopulmonary bypass (CPB) with either a conventional CPB (C-CPB) circuit or a miniaturised (Mini-CPB) circuit on cerebral oxygen desaturation. The effect of minimal haemodilution with a Mini-CPB was investigated. Participants: Eighty patients scheduled for elective cardiac surgery. I…	2015		Perfusion (United Kingdom)	30	5	389-394	10.1177/0267659114548256	Exclusion reason: Wrong intervention;
Static blood-flow control during cardiopulmonary bypass is a compromise of oxygen delivery	Svenmarker, S.; HÃ¤ggmark, S.; Hultin, M.; Holmgren, A.	Background: Blood-flow control during cardiopulmonary bypass (CPB) is by tradition based on the patient's body surface area. Emergence of new techniques enables dynamic blood-flow control based on online measurement of venous oxygen saturation and oxygen consumption. Present investigation aimed to compare static versus dynamic blood-flow control with respect to use of oxygen and effects upon orga…	2010		European Journal of Cardio-thoracic Surgery	37	1	218-222	10.1016/j.ejcts.2009.05.019	Exclusion reason: Wrong comparator;
Cellular engineering of conduits for coronary and lower limb bypass surgery: Role of cell attachment peptides and pre-conditioning in optimising smooth muscle cells (SMC) adherence to compliant poly(carbonate-urea)urethane (Myolinkâ„¢) scaffolds	Rashid, S.T.; Salacinski, H.J.; Button, M.J.C.; Fuller, B.; Hamilton, G.; Seifalian, A.M.	Objective. We are developing a hybrid arterial bypass graft of compliant poly(carbonate-urea)urethane (MyoLinkâ„¢), endothelial and smooth muscle cells (SMCs). To enhance adhesion of SMCs we assessed various attachment factors and the effect of pre-conditioning on cell retention. Methods. MyoLink segments were coated with either RGD, superfibronectin, fibronectin, fibronectin-like engineered poly…	2004		European Journal of Vascular and Endovascular Surgery	27	6	608-616	10.1016/j.ejvs.2004.01.020	Exclusion reason: Wrong study design;
Comparison of hollow-fiber membrane oxygenators with different perfusion modes during normothermic and hypothermic CPB in a simulated neonatal model	Ãœndar, A.; Ji, B.; Lukic, B.; Zapanta, C.M.; Kunselman, A.R.; Reibson, J.D.; Khalapyan, T.; Baer, L.; Weiss, W.J.; Rosenberg, G.; Myers, J.L.	Purpose: The objectives of this investigation were (1) to compare two hollow-fiber membrane oxygenators (Capiox Baby RX versus Lilliput 1-D901) in terms of pressure drops and surplus hemodynamic energy (SHE) during normothermic and hypothermic cardiopulmonary bypass (CPB) in a simulated neonatal model; and (2) to evaluate pulsatile and non-pulsatile perfusion modes for each oxygenator in terms of…	2006		Perfusion	21	6	381-390	10.1177/0267659106073996	Exclusion reason: Wrong comparator;
Effect of altering pump flow rate on cerebral blood flow and metabolism in infants and children	Kern, F.H.; Ungerleider, R.M.; Reves, J.G.; Quill, T.; Smith, L.R.; Baldwin, B.; Croughwell, N.D.; Greeley, W.J.	The effects of reduced pump flow rate (PFR) on cerebral blood flow, cerebral oxygen consumption (CMRO2), oxygen extraction, cerebral vascular resistance, and total body vascular resistance were examined in 27 pediatric patients during hypothermic cardiopulmonary bypass (hCPB). During steady state hCPF the extracorporeal flows were randomly adjusted to a conventional PFR and a reduced PFR for each…	1993		The Annals of Thoracic Surgery	56	6	1366-1372	10.1016/0003-4975(93)90683-9	Exclusion reason: Wrong patient population;
Sex-Based Differences in Left Ventricular Assist Device Utilization: Insights from the Nationwide Inpatient Sample 2004 to 2016	Joshi, A.A.; Lerman, J.B.; Sajja, A.P.; Dahiya, G.; Gokhale, A.V.; Dey, A.K.; Kyvernitakis, A.; Halbreiner, M.S.; Bailey, S.; Alpert, C.M.; Poornima, I.G.; Murali, S.; Benza, R.L.; Kanwar, M.; Raina, A.	Background: Women comprise approximately one-third of the advanced heart failure population but may receive fewer advanced heart failure therapies including left ventricular assist devices (LVADs). During the early pulsatile-flow device era, women had higher post-LVAD mortality and increased complications. However, knowledge about these differences in the continuous-flow device era is limited. Th…	2019		Circulation: Heart Failure	12	9		10.1161/CIRCHEARTFAILURE.119.006082	Exclusion reason: Wrong intervention;
Pulsatile reperfusion after cardiac arrest improves neurologic outcome	Anstadt, M.P.; Stonnington, M.J.; Tedder, M.; Crain, B.J.; Brothers, M.F.; Hilleren, D.J.; Rahija, R.J.; Menius Jr., J.A.; Lowe, J.E.	Cardiopulmonary bypass (CPB) using nonpulsatile flow (NPF) is advocated for refractory cardiac arrest. This study examined cerebral outcome after resuscitation with pulsatile flow (PF) versus NPF. Dogs arrested for 12.5 minute were reperfused with NPF (n = 11) using roller pump CPB or PF (n = 11) using mechanical biventricular cardiac massage. Pump flows were similar between groups; however early…	1991		Annals of Surgery	214	4	478-488		Exclusion reason: Wrong outcomes;
Comparison of two different commonly used venous cannulae in patients undergoing coronary artery bypass grafting for multivessel disease	AytaÃ§oÇ§lu, B.N.; Karaca, M.K.; Ã–zeren, M.; Vezir, Ã–.; ErdoÇ§an, S.; Sucu, N.	Objective: To investigate the flow differences between two types of venous cannulae. Material and Methods: 60 patients were included into this study. They were divided into two groups. Cannulation in the first group, Two Stage (TS) Group (n=30), was done with a two stage venous cannula. The second group, Single Stage (SS) Group (n=30), were cannulated with a single stage venous cannula. Initial p…	2011		Turkiye Klinikleri Cardiovascular Sciences	23	1	2024-01-07		Exclusion reason: Wrong study design;
Carbohydrate metabolism during pulsatile cardiopulmonary bypass under profound hypothermia	Mori, A.; Tabata, R.; Matsuda, M.; Nakamura, Y.; Takeuchi, T.; Okada, Y.	Procedures related to profound hypothermia and circulatory arrest have produced a great improvement in the operative results of cardiac repair in neonates and infants. As we already obtained data on the effects of these procedures on cerebral metabolism, we focussed our attention on carbohydrate metabolism to determine whether or not cardiopulmonary bypass with pulsatile flow would improve the re…	1983		JAPANESE CIRCULATION JOURNAL	47	5	528-535	10.1253/jcj.47.528	Exclusion reason: Wrong intervention;
The effects of pulsatile versus nonpulsatile perfusion on blood viscoelasticity before and after deep hypothermic circulatory arrest in a neonatal piglet model	Ãœndar, A.; Henderson, N.; Thurston, G.B.; Masai, T.; Beyer, E.A.; Frazier, O.H.; Fraser Jr., C.D.	Blood trauma increases blood viscoelasticity by increasing red cell aggregation and plasma viscosity and by decreasing cell deformability. During extracorporeal circulation, the mode of perfusion (pulsatile or nonpulsatile) may have a significant impact on blood trauma. In this study, a hydraulically driven dual chamber pulsatile pump system was compared to a standard nonpulsatile roller pump in …	1999		Artificial Organs	23	8	717-721	10.1046/j.1525-1594.1999.06408.x	Exclusion reason: Wrong study design;
A new no-touch preparation technique: Technical notes	Souza, D.		1996		Scandinavian Cardiovascular Journal	30	1	41-44	10.3109/14017439609107239	Exclusion reason: Wrong intervention;
Routine use of self-expanding venous cannulas for cardiopulmonary bypass: benefits and pitfalls in 100 consecutive cases	von Segesser, L.K.; Ferrari, E.; Delay, D.; Maunz, O.; Horisberger, J.; Tozzi, P.	Objective: Assess the performance of self-expanding venous cannulas for routine use in open-heart surgery. Methods: Prospective study in 100 unselected consecutive patients undergoing open-heart surgery with either remote or central smart venous cannulation. Results: The study focuses on the 76 consecutive adult patients (mean age 59.2 Â± 17.3 years; 60 males, 16 females) undergoing surgical proc…	2008		European Journal of Cardio-thoracic Surgery	34	3	635-640	10.1016/j.ejcts.2008.05.037	Exclusion reason: Wrong study design;
Cerebral blood flow is determined by arterial pressure and not cardiopulmonary bypass flow rate	Schwartz, A.E.; Sandhu, A.A.; Kaplon, R.J.; Young, W.L.; Jonassen, A.E.; Adams, D.C.; Edwards, N.M.; Sistino, J.J.; Kwiatkowski, P.; Michler, R.E.	Background.: During cardiopulmonary bypass, global hypoperfusion of the brain has been shown to result in ischemic insult and subsequent neurologic injury. Furthermore, outcome after focal cerebral ischemia depends on collateral circulation, which is determined by the parameters of global perfusion. We therefore measured cerebral blood flow during independent manipulations of arterial blood press…	1995		The Annals of Thoracic Surgery	60	1	165-170	10.1016/S0003-4975(95)00357-6	Exclusion reason: Wrong outcomes;
Conventional or minimized cardiopulmonary bypass support during coronary artery bypass grafting? â€“ An analysis by means of perfusion and body mass index	Provaznik, Z.; Unterbuchner, C.; Philipp, A.; Foltan, M.; Creutzenberg, M.; Schopka, S.; Camboni, D.; Schmid, C.; Floerchinger, B.	The use of minimized cardiopulmonary bypass support to reduce the side effects of extracorporeal circulation is still contradictorily discussed. This study compares perfusion operated by conventional (CCPB) and minimized (MCPB) cardiopulmonary bypass support during coronary artery bypass grafting (CABG). This study includes the data of 5164 patients treated at our department between 2004 and 2014…	2019		Artificial Organs	43	6	542-550	10.1111/aor.13386	Exclusion reason: Wrong study design;
Suprahepatic inferior vena cava cannulation	Neri, E.; Massetti, M.; Coffin, O.; Sassi, C.	Inadequate venous drainage may represent a major problem in operations on the descending thoracic aorta performed with the aid of cardiopulmonary bypass. We herein describe an alternative technique of venous cannulation, which allows steady performances and high pump flows.	1999		Annals of Thoracic Surgery	67	2	569-570	10.1016/S0003-4975(98)01304-6	Exclusion reason: Wrong outcomes;
Transpericardial inferior vena caval cannulation in thoracic aorta operations	Neri, E.; Maiza, D.; Coffin, O.; Massetti, M.	Surgical treatment of thoracic aneurysms is frequently performed with the aid of partial cardiopulmonary bypass. When profound hypothermia and circulatory arrest are employed, inadequate venous drainage may represent a major problem. We herein describe a technique of inferior vena caval cannulation that allows steady performance when high pump flows are imposed.	1996		Annals of Thoracic Surgery	62	4	1208-1209	10.1016/0003-4975(96)00599-1	Exclusion reason: Wrong study design;
Transit-time flow measurement cannot detect wrong anastomosis of an internal thoracic artery with the cardiac vein in coronary artery surgery	Takami, Y.; Masumoto, H.		2004		Journal of Thoracic and Cardiovascular Surgery	128	4	629-631	10.1016/j.jtcvs.2004.02.032	Exclusion reason: Wrong intervention;
The effects of pulsatile cardiopulmonary bypass on cerebral and renal blood flow in dogs	Cook, D.J.; Orszulak, T.A.; Daly, R.C.	Objective: The purpose of this study was to determine the effects of pulsatility on cerebral blood flow, cerebral metabolism, and renal blood flow over a range of cardiopulmonary bypass temperature and flow conditions. Design/Setting: The investigation was prospective, randomized, and performed in a canine physiology laboratory at the Mayo Foundation. Participants and Interventions: Anesthetized …	1997		Journal of Cardiothoracic and Vascular Anesthesia	11	4	420-427	10.1016/S1053-0770(97)90048-3	Exclusion reason: Wrong intervention;
Surgical Excision of a Left Atrial Myxoma During the Second Trimester of Pregnancy	Harrison, J.-H.N.; Arnolds, D.E.; Banayan, J.M.; Rana, S.; Schnettler, W.T.; Neuburger, P.J.		2020		Journal of Cardiothoracic and Vascular Anesthesia	34	2	530-536	10.1053/j.jvca.2019.10.047	Exclusion reason: Wrong intervention;
Endothelial hyperpermeability after cardiac surgery with cardiopulmonary bypass as assessed using an in vitro bioassay for endothelial barrier function	Koning, N.J.; Overmars, M.A.H.; Van Den Brom, C.E.; Van Bezu, J.; Simon, L.E.; Vonk, A.B.A.; Girbes, A.R.J.; Van Nieuw Amerongen, G.P.; Boer, C.	Background: The mechanisms causing increased endothelial permeability after cardiopulmonary bypass (CPB) have not been elucidated. Using a bioassay for endothelial barrier function, we investigated whether endothelial hyperpermeability is associated with alterations in plasma endothelial activation and adhesion markers and can be attenuated by the use of pulsatile flow during CPB. Methods: Patien…	2016		British Journal of Anaesthesia	116	2	223-232	10.1093/bja/aev411	Exclusion reason: Wrong study design;
Implantation of the Jarvik 2000 heart	Frazier, O.H.; Gregoric, I.		2002		Operative Techniques in Thoracic and Cardiovascular Surgery	7	3	120-125	10.1016/S1522-2942(02)70010-X	Exclusion reason: Wrong intervention;
Ketanserin does not impair the validity of transcranial flow velocity measurements as an index of cerebral blood flow	Weyland, A.; Stephan, H.; GrÃ¼ne, F.; Kazmaier, S.; Schorn, B.; Sonntag, H.		1994		Journal of Cardiothoracic and Vascular Anesthesia	8	3 SUPPL. 2	25	10.1016/1053-0770(94)90428-6	Exclusion reason: Wrong study design;
Transapical implantation of edwards sapien XT valve: To close a left ventricular outflow tract pseudoaneurysm	PeÃ±alver, J.; Shatila, W.; Macedo, F.Y.; Silva, G.V.		2019		Texas Heart Institute Journal	46	2	157-159	10.14503/THIJ-16-5988	Exclusion reason: Wrong patient population;
Pulsating mediastinal mass following coronary artery bypass surgery	Foo, D.; Lee, R.		2007		Journal of Cardiovascular Medicine	8	10	868-869	10.2459/JCM.0b013e3280122322	Exclusion reason: Wrong study design;
Subcutaneous pulsating neck mass after left internal jugular venipuncture	Koja, H.; Tokumine, J.; Sugahara, K.; Yamashiro, S.; Uezu, T.; Koja, K.		2004		Journal of Cardiothoracic and Vascular Anesthesia	18	6	806-808	10.1053/j.jvca.2004.08.025	Exclusion reason: Wrong intervention;
Is body surface area still the best way to determine pump flow rate during cardiopulmonary bypass?	Alston, R.P.; Anderson, A.; Sanger, K.	For over four decades, pump flow rate during cardiopulmonary bypass (CPB) has been estimated using body surface area (BSA). As patients presenting for heart surgery are increasingly obese, this approach may no longer be appropriate and other estimates of systemic metabolism should be used, such as body mass index and lean body mass. Mixed venous oxygen saturation (SvO2) is a robust and independen…	2006		Perfusion	21	3	139-147	10.1191/0267659106pf865oa	Exclusion reason: Wrong comparator;
Perioperative right heart failure: Treatment	Gaines, W.E.		1986		Cardiovascular Clinics	17	2	231-238		Exclusion reason: Wrong study design;
Cerebral oxygenation and autoregulation during rewarming on cardiopulmonary bypass	Arthursson, H.; Kjellberg, G.; Tovedal, T.; Lennmyr, F.	Background: Rewarming on cardiopulmonary bypass (CPB) is associated with increased metabolic demands; however, it remains unclear whether cerebral autoregulation is affected during this phase. This RCT aims to describe the effects of 20% supranormal, compared to normal CPB flow, on monitoring signs of inadequate perfusion, oxygenation, and disturbed cerebral autoregulation, during the rewarming p…	2023		Perfusion (United Kingdom)	38	3	523-529	10.1177/02676591211064961	Exclusion reason: NO abstract ;
Pulsatile biventricular assist device and an absent mitral valve	Gosev, I.; Mick, S.L.; Couper, G.S.; Shekar, P.S.		2012		Journal of Thoracic and Cardiovascular Surgery	144	2	e23-e25	10.1016/j.jtcvs.2012.05.011	Exclusion reason: Wrong study design;
Reduction in myocardial ischemia by left ventricular bypass after acute coronary artery occlusion	DeLaria, G.A.; Johansen, K.H.; Levine, I.D.; Bernstein, E.F.	With the use of an epicardial ST mapping technique, left ventricular bypass (LVB) was shown to reduce effectively the myocardial ischemia associated with coronary artery occlusion in dogs in proportion to the extent of bypass. Pulsatile flow was equally, but not more, effective. A reduction in cardiac work is proposed as the basis for these benefits.	1974		Journal of Thoracic and Cardiovascular Surgery	67	5	826-837	10.1016/s0022-5223(19)41755-8	Exclusion reason: Wrong intervention;
Predictable reduction in left ventricular stroke work and oxygen utilization with an implantable centrifugal pump	Goldstein, A.H.; Pacella, J.J.; Clark, R.E.	Previous investigations with roller pumps and pneumatic pulsatile assist devices have demonstrated that nearly complete capture of normal left ventricular end-diastolic volume was necessary for appreciable reductions in oxygen consumption and stroke work. We tested the hypothesis that a centrifugal pump would decrease left ventricular stroke work and oxygen consumption as a function of pump flow.…	1994		The Annals of Thoracic Surgery	58	4	1018-1024	10.1016/0003-4975(94)90447-2	Exclusion reason: Wrong study design;
Risk factors for postoperative delirium on oxygen delivery-guided perfusion	Mukaida, H.; Matsushita, S.; Minami, Y.; Sato, G.; Usuba, M.; Kondo, R.; Asai, T.; Amano, A.	Background: Studies have demonstrated the efficacy of oxygen delivery-guided perfusion (ODGP) in preventing postoperative acute kidney injury, but the benefit of ODGP for delirium has not been confirmed. We retrospectively investigated the risk factors for postoperative delirium in patients who underwent ODGP (with oxygen delivery index [DO2i] > 300Â mL/min/m2). Methods: Consecutive patients who …	2022		Journal of Cardiothoracic Surgery	17	1		10.1186/s13019-022-01938-z	Exclusion reason: Wrong outcomes;
Factors affecting the pulsatile hydraulic power output of the Stockert roller pump	Wright, G.	A detailed assessment of the hydraulic power output of the Stockert roller pump was performed with the pump operating in its 'pulsatile' mode. Pressure and flow waveforms and the pulsatile power generated in a model of the human vascular bed were dependant upon the pump output, the pump control settings and the diameters of the arterial line, the pump insert and aortic cannula. The pulsatile powe…	1989		Perfusion	4	3	187-195	10.1177/026765918900400304	Exclusion reason: Wrong study design;
The effect of arterial pH on whole body oxygen uptake during hypothermic cardiopulmonary bypass in man	Tuppurainen, T.; Settergren, G.; Stensved, P.	To test the hypothesis of Rahn and Reeves that the optimal arterial pH during hypothermia follows the alpha-stat concept, we studied 50 patients during coronary artery bypass grafting or valve replacement (or both) and aortic occlusion. Intravenous anesthesia was produced by high-dose fentanyl. Thiopentone 3 mgÂ·kg-1 body weight and pancuronium 0.1 mgÂ·kg-1 body weight were given at the start of …	1989		Journal of Thoracic and Cardiovascular Surgery	98	5 I	769-773	10.1016/s0022-5223(19)34299-0	Exclusion reason: Wrong study design;
Hypothermia after cardiopulmonary bypass in man: Amelioration by nitroprusside-induced vasodilation during rewarming	Noback, C.R.; Tinker, J.H.	The incidence, time course, and magnitude of hypothermia following apparently adequate rewarming from hypothermic cardiopulmonary bypass (defined as a nasopharyngeal temperature [NPT] of 37 C) were studied in 20 adult patients (Group I). In each patient a decrease in NPT (averaging 2.6 Â± .2 C) occurred during the 80-min intraoperative postbypass period. The NPT had stabilized approximately 45 mi…	1980		Anesthesiology	53	4	277-280	10.1097/00000542-198010000-00002	Exclusion reason: Wrong outcomes;
Cardiopulmonary Bypass with Nikkiso and BioMedicus Centrifugal Pumps	Orime, Y.; Takatani, S.; Sasaki, T.; Aizawa, T.; Ohara, Y.; Naito, K.; Glueck, J.; Noon, G.P.; NosÃ©, Y.; DeBakey, M.E.	Abstract: In our department, a new compact and atraumatic centrifugal pump, Nikkiso, was developed as a secondâ€generation cardiopulmonary bypass pump. To assess and confirm the function and controllability of this pump, comparative studies of cardiopulmonary bypass with Nikkiso and BioMedicus centrifugal pumps were performed using calves. Both pumps provided pump flows of 60â€“70 ml/kg/min with…	1994		Artificial Organs	18	1	2024-11-16	10.1111/j.1525-1594.1994.tb03293.x	Exclusion reason: Wrong intervention;
Cardiopulmonary bypass with physiological flow and pressure curves: pulse is unnecessary!	Voss, B.; Krane, M.; Jung, C.; Brockmann, G.; Braun, S.; GÃ¼nther, T.; Lange, R.; Bauernschmitt, R.	Objective: Advocates of pulsatile flow postulate that the flow pattern during extracorporeal circulation (ECC) should be similar to the physiological one. However, the waveforms generated by clinically used pulsatile pumps are by far different from the physiological ones. Therefore, we constructed a new computer-controlled pulsator which can provide nearly physiological perfusion patterns during …	2010		European Journal of Cardio-thoracic Surgery	37	1	223-232	10.1016/j.ejcts.2009.05.050	Exclusion reason: Wrong comparator;
Systemic to pulmonary bronchial blood flow in mitral stenosis	Agostoni, P.; Agrifoglio, M.; Arena, V.; Doria, E.; Sala, A.; Susini, G.	We measured systemic to pulmonary bronchial blood flow [QÌ‡br(s-p)] during total cardiopulmonary bypass in 15 patients with mitral stenosis and elevated pulmonary venous pressure (group A, mean pulmonary wedge pressure = 22.2Â±5.4 mm Hg, meanÂ±SD) and in 15 patients with coronary artery diseases and normal pulmonary venous pressure (group B). QÌ‡br(s-p) is the volume of blood accumulating in the …	1991		Chest	99	3	642-645	10.1378/chest.99.3.642	Exclusion reason: Wrong patient population;
Carotid artery pseudoaneurysm as a complication of ECMO	Jacobs, J.P.; Goldman, A.P.; Cullen, S.; Rocco, D.; Samanli, U.; Macrae, D.J.; Elliott, M.J.	Any pulsatile neck mass after extracorporeal membrane oxygenation (ECMO) must be viewed as a pseudoaneurysm of the carotid artery until proven otherwise. Prompt diagnosis is necessary utilizing ultrasound. Angiography may not be necessary. Carotid artery pseudoaneurysm requires urgent surgical intervention to prevent catastrophic hemorrhage. The utilization of cardiopulmonary bypass may facilitat…	1997		Annals of Vascular Surgery	11	6	630-633	10.1007/s100169900102	Exclusion reason: Wrong study design;
Distribution and hierarchy of regional blood flow during hypothermic cardiopulmonary bypass	Slater, J.M.; Orszulak, T.A.; Cook, D.J.	Background. Cardiopulmonary bypass (CPB) may decrease oxygen delivery relative to the nonbypass state. We predicted that a hierarchy of regional blood flow could be characterized under hypothermic (27Â°C) CPB. Methods. Ten pigs underwent bypass at 27Â°C. Fluorescent microspheres were administered before and during CPB at four randomized flows: 1.9, 1.6, 1.3, and 1.0 L Â· min-1 Â· m-2. At completi…	2001		Annals of Thoracic Surgery	72	2	542-547	10.1016/S0003-4975(01)02778-3	Exclusion reason: Wrong study design;
Ventricular assist device outflow-graft site: Effect on myocardial blood flow	Tuzun, E.; Narin, C.; Gregoric, I.D.; Cohn, W.E.; Frazier, O.H.	Background: Recent advances in left ventricular assist device (LVAD) technology have resulted in small, durable, energy-efficient, continuous-flow blood pumps that can support patients with end-stage heart failure. However, the effects of reduced or nonpulsatile flow on end-organ function are unclear. We performed a pilot study in calves with a continuous-flow LVAD to assess the effects of the pu…	2011		Journal of Surgical Research	171	1	71-75	10.1016/j.jss.2010.03.031	Exclusion reason: Wrong study design;
Pulsatile reperfusion does not modify global myocardial ischemic injury	Silverman, N.A.; Levitsky, S.; Kohler, J.; Trenkner, M.; Feinberg, H.	In an attempt to arbitrate the reputed clinical efficacy of pulsatile flow during reperfusion in minimizing ischemic injury, 32 mongrel dogs supported by normothermic cardiopulmonary bypass were subjected to 30 minutes (Groups IC and IP) or 60 minutes (Group IIC and IIP) of global myocardial ischemia. The effect of pulsatile flow (P) initiated during 30 minutes of reperfusion on the recovery of m…	1982		Journal of Thoracic and Cardiovascular Surgery	84	3	406-412	10.1016/s0022-5223(19)39012-9	Exclusion reason: Wrong intervention;
A simple way to decompress the left ventricle during venoarterial bypass	von Segesser, L.K.; Kwang, K.; Tozzi, P.; Horisberger, J.; Dembitsky, W.	Objective: The aim of this investigation was to improve the hemodynamics during venoarterial bypass by remote decompression of the left ventricle (LV). Methods: Venoarterial bypass was established in 5 bovine experiments (69 Â± 10 kg) by the transjugular insertion of a self-expanding cannula (smartcanulagÂ®) with return through a carotid artery. Cardiogenic shock was simulated with ventricular fi…	2008		Thoracic and Cardiovascular Surgeon	56	6	337-341	10.1055/s-2008-1038664	Exclusion reason: Wrong study design;
Effects of pulsatile perfusion upon left ventricular function	Dunn, J.; Peterson, A.; Kirsh, M.M.	This study compares the effects of pulsatile and nonpulsatile perfusion upon myocardial contractility. After 2 hr of ventricular fibrillation, control animals demonstrated a 37% decrease in left ventricular force, a 48% decrease in left ventricular compliance, and an increase in endomyocardial water content. On the other hand, after 2 hr of ventricular fibrillation, animals undergoing pulsatile p…	1978		Journal of Surgical Research	25	3	211-216	10.1016/0022-4804(78)90108-7	Exclusion reason: Wrong intervention;
Incidental right ventricular pseudoaneurysm in a patient with a permanent pacemaker	Tripodina, D.; Theodoropoulos, K.C.; Masoero, G.		2022		Acta Cardiologica	77	3	273-274	10.1080/00015385.2021.1878425	Exclusion reason: Wrong intervention;
Effect of non-pulsatile renal blood flow on plasma erythropoietin	Krafte-Jacobs, B.	Erythropoietin is a hormone responsible for regulation of red blood cell production. Circulating erythropoietin values are regulated by renal oxygen supply, which is determined by hemoglobin concentration, hemoglobin oxygen saturation, and renal blood flow. Previous animal and human studies regarding erythropoietin regulation have assumed pulsatile renal blood flow. During cardiopulmonary bypass,…	1998		American Journal of Hematology	57	2	144-147	10.1002/(SICI)1096-8652(199802)57:2<144::AID-AJH9>3.0.CO;2-W	Exclusion reason: Wrong study design;
Mechanical assistance for biventricular failure following coronary bypass operation and heart transplantation	Zumbro Jr., G.L.; Shearer, G.; Kitchens, W.R.; Galloway, R.F.	From September 1983 to March 1985, five patients who could not be weaned from extracorporeal circulation or who deteriorated in the recovery room have been treated with biventricular mechanical support using two vortex pumps, standard cannulas and tubing. One patient was supported for six hours following heart transplantation and acute graft failure until another donor heart could be found. Intra…	1984		Journal of Heart Transplantation	4	3	348-352		Exclusion reason: Wrong study design;
Combined use of isoflurane and sodium nitroprusside during active rewarming on cardiopulmonary bypass: A prospective, comparative study	Ambesh, S.P.; Chattopadhyaya, M.; Saxena, P.; Mahant, T.S.; Ganjoo, A.K.	AIMS: To evaluate and compare the effect of isoflurane, sodium nitroprusside (SNP) and combined use of isoflurane and SNP on body rewarming and haemodynamic stability during active rewarming on cardiopulmonary bypass (CPB). SUBJECTS AND METHODS: In a prospective, randomised study 75 adult patients scheduled for coronary artery bypass grafting (CABG) under CPB were studied in three groups of 25 pa…	2000		Journal of Postgraduate Medicine	46	4	253-257		Exclusion reason: Wrong study design;
Infective endarteritis in a 2-month-old infant associated with silent patent ductus arteriosus	Ã‡elebi, A.; Erdem, A.; Ã‡okugraÅŸ, H.; Ahunbay, G.		2007		Anadolu Kardiyoloji Dergisi	7	3	325-327		Exclusion reason: Wrong study design;
Transcatheter aortic valve implantation can potentially impact short-term and long-term functionality: An in vitro study	Stearns, G.; Saikrishnan, N.; Siefert, A.W.; Yoganathan, A.P.		2014		International Journal of Cardiology	172	3	e421-e422	10.1016/j.ijcard.2013.12.251	Exclusion reason: Wrong study design;
Global and regional cerebral blood flow in neonatal piglets undergoing pulsatile cardiopulmonary bypass with continuous perfusion at 25Â°C and circulatory arrest at 18Â°C	Ãœndar, A.; DeBakey, M.E.; Masai, T.; Yang, S.-Q.; Eichstaedt, H.C.; McGarry, M.C.; Vaughn, W.K.; Goddard-Finegold, J.; Fraser, C.D.	To investigate the influence of hypothermic cardiopulmonary bypass (HCPB) at 25Â°C and circulatory arrest at 18Â°C on the global and regional cerebral blood flow (CBF) during pulsatile perfusion, we performed the following studies in a neonatal piglet model. Using a pediatric physiologic pulsatile pump, we subjected six piglets to deep hypothermic circulatory arrest (DHCA) and six other piglets t…	2001		Perfusion	16	6	503-510	10.1177/026765910101600610	Exclusion reason: Wrong study design;
Microembolism during cardiopulmonary bypass: A comparison of bubble oxygenator with arterial line filter and membrane oxygenator alone	Griffin, S.; Pugsley, W.; Treasure, T.	Microemboli can be detected in the cerebral circulation during cardiopulmonary bypass with transcranial Doppler. They are likely to be responsible for the microvascular occlusions that have been seen in the retina and they may contribute to neuropsychological damage that has been demonstrated after cardiac surgery. Twenty patients undergoing routine coronary artery bypass graft surgery were alloc…	1991		Perfusion	6	2	99-103	10.1177/026765919100600204	Exclusion reason: Wrong study design;
Hemodynamic evaluation of a new pulsatile blood pump during low flow cardiopulmonary bypass support	Miyamoto, T.; Sunagawa, G.; Dessoffy, R.; Karimov, J.; Grady, P.; Naber, J.P.; Vincent, D.; Sale, S.; Kvernebo, K.; Tran, V.N.P.; Moazami, N.; Fukamachi, K.	Background: The VentriFloÂ® True Pulse Pump (VentriFlo, Inc, Pelham, NH, USA) is a new pulsatile blood pump intended for use during short-term circulatory support. The purpose of this study was to evaluate the feasibility of the VentriFlo and compare it to a conventional centrifugal pump (ROTAFLOW, Getinge, Gothenberg, Sweden) in acute pig experiments. Methods: Pigs (40â€“45Â kg) were supported b…	2022		Artificial Organs	46	4	643-652	10.1111/aor.14119	Exclusion reason: Wrong study design;
Revascularization using satellite vein after radial artery harvested for coronary artery bypass grafting	Gon, S.; Yoshida, S.; Sanae, T.; Takahashi, T.; Inada, E.	The radial artery has been increasingly used for coronary artery bypass grafting and has excellent long-term patency rates. Hand claudication is one of the adverse effects after radial artery harvest. We reconstructed a radial artery using the satellite vein to prevent hand claudication. Pulsating blood flow at 35 cm/sec was evaluated using color Doppler echocardiography three months after surger…	2006		Japanese Journal of Thoracic and Cardiovascular Surgery	54	6	253-255	10.1007/PL00022247	Exclusion reason: Wrong study design;
Sinusoidal fetal heart rate pattern during cardiopulmonary bypass	Burke, A.B.; Hur, D.; Bolan,, J.C.; Corso, P.; Resano, F.G.	A gravida 3, para 2 woman underwent an emergency mitral valve replacement at 24 weeks' gestation. A sinusoidal fetal heart pattern was recorded throughout cardiopulmonary bypass. This pattern persisted despite a pump flow maintained at 31 ml/m2 min and an intravenous infusion of phenylephrine to maintain the mean systemic arterial pressure at 50 mm Hg. Â© 1990, Mosby. All rights reserved.	1990		American Journal of Obstetrics and Gynecology	163	1	17-18	10.1016/S0002-9378(11)90657-7	Exclusion reason: Wrong study design;
Comparative effects of red blood cell transfusion and increasing blood flow on tissue oxygenation in oxygen supply-dependent conditions	Van Der Linden, P.; De Hert, S.; BÃ©lisle, S.; De Groote, F.; Mathieu, N.; D'Eugenio, S.; Julien, V.; Huynh, C.; MÃ©lot, C.	Red blood cell (RBC) transfusion is usually administered to improve oxygen delivery (Do2) in order to sustain tissue oxygen demand. However, this practice is not supported by firm clinical or experimental data. Using a randomized two-period crossover design, this study compared the efficacy of "fresh" RBC transfusion and increased blood flow to restore tissue oxygenation in oxygen supply-dependen…	2001		American Journal of Respiratory and Critical Care Medicine	163	7	1605-1608	10.1164/ajrccm.163.7.2001003	Exclusion reason: Wrong intervention;
The relationship between cerebral blood flow and transcranial Doppler blood flow velocity during hypothermic cardiopulmonary bypass in adults	Nuttall, G.A.; Cook, D.J.; Fulgham, J.R.; Oliver Jr., W.C.; Proper, J.A.	A noninvasive, simple, and continuous method to assess cerebral perfusion during cardiopulmonary bypass (CPB) could help prevent cerebral ischemia. Transcranial Doppler sonography (TCD) allows a noninvasive, on-line measurement of blood flow velocity in cerebral arteries. The correlation of TCD-estimated and actual cerebral blood flow (CBF) has not been well studied during CPB. We determined the …	1996		Anesthesia and Analgesia	82	6	1146-1151	10.1097/00000539-199606000-00008	Exclusion reason: Wrong outcomes;
Bronchopulmonary anastomotic and noncoronary collateral blood flow in humans during cardiopulmonary bypass	Baile, E.M.; Ling, H.; Heyworth, J.R.; Hogg, J.C.; Pare, P.D.	The sole source of blood returning to the left atrium during cardiopulmonary bypass, while the aorta is cross-clamped, is the bronchopulmonary anastomotic blood flow. In addition, there is noncoronary collateral blood flow which returns to the right atrium. Routinely, the bronchopulmonary anastomotic flow is drained from the left ventricle by a cannula and returned to the main circuitry via a car…	1985		Chest	87	6	749-754	10.1378/chest.87.6.749	Exclusion reason: Wrong comparator;
An improved method of myocardial protection with pulsation during cardiopulmonary bypass	Bregman, D.; Bowman Jr., F.O.; Parodi, E.N.; Haubert, S.M.; Edie, R.N.; Spotnitz, H.M.; Reemtsma, K.; Malm, J.R.	A new valveless pulsatile assist device (PAD) has been developed that converts roller pump flow into synchronized pulsatile flow. The PAD can also be used as an arterial counterpulsator ACtP) before and after cardiopulmonary bypass (CPB). The PAD was employed in 100 adult patients undergoing open heart surgery for coronary artery and/or valvular heart disease. Seventy-three of these patients were…	1977		Circulation	56	3 suppl. 2	157-160		Exclusion reason: Wrong study design;
The left internal thoracic artery supplying a major part of the gastrointestinal tract	Mashhour, A.; Thabet, A.; Easo, J.; Weymann, A.		2018		Journal of Thoracic and Cardiovascular Surgery	155	1	e25-e27	10.1016/j.jtcvs.2017.09.058	Exclusion reason: Wrong study design;
Right ventricular support for off-pump coronary artery bypass grafting studied with bi-ventricular pressure-volume loops in sheep	Dekker, A.L.; Geskes, G.G.; Cramers, A.A.; Dassen, W.R.; Maessen, J.G.; Prenger, K.B.; Van der Veen, F.H.	Objectives: Tilting the heart during off-pump coronary artery bypass grafting (OPCABG) causes a strong decrease in cardiac output. It is hypothesized that this decrease is caused by reduced right ventricular filling and that right ventricular support is thus the best way to restore cardiac output. Simultaneous left and right ventricular pressure-volume loops were used to test this hypothesis. Met…	2001		European Journal of Cardio-thoracic Surgery	19	2	179-184	10.1016/S1010-7940(00)00635-7	Exclusion reason: Wrong study design;
Non-pulsatile blood flow is associated with enhanced cerebrovascular carbon dioxide reactivity and an attenuated relationship between cerebral blood flow and regional brain oxygenation	Veraar, C.M.; RinÃ¶sl, H.; KÃ¼hn, K.; Skhirtladze-Dworschak, K.; Felli, A.; Mouhieddine, M.; Menger, J.; Pataraia, E.; Ankersmit, H.J.; Dworschak, M.	Background: Systemic blood flow in patients on extracorporeal assist devices is frequently not or only minimally pulsatile. Loss of pulsatile brain perfusion, however, has been implicated in neurological complications. Furthermore, the adverse effects of absent pulsatility on the cerebral microcirculation are modulated similarly as CO2 vasoreactivity in resistance vessels. During support with an …	2019		Critical Care	23	1		10.1186/s13054-019-2671-7	Exclusion reason: Wrong comparator;
Effect of propofol on peripheral vascular resistance during cardiopulmonary bypass	Boer, F.; Ros, P.; Bovill, J.G.; Brummelen, P.V.; Van Der Krogt, J.	Twenty-eight patients undergoing elective coronary artery bypass surgery were allocated randomly to receive either propofol 2mg kg-1 or an equivalent volume of its vehicle during cardiopulmonary bypass with constant pump flow. Peripheral vascular resistance (PVR) was calculated from perfusion pressure and pump flow. After propofol, PVR decreased from 1767 (SD 415) dyn s cm-5 to a minimum of 1263 …	1990		British Journal of Anaesthesia	65	2	184-189	10.1093/bja/65.2.184	Exclusion reason: Wrong study design;
Adequacy of Perfusion during Hypothermia: Regional Distribution of Cardiopulmonary Bypass Flow, Mixed Venous and Regional Venous Oxygen Saturation - Hypothermia and Distribution of Flow and Oxygen	Schmid, F.X.; Philipp, A.; Foltan, M.; Jueckstock, H.; Wiesenack, C.; Birnbaum, D.	Background: Hypothermia during CPB is used to reduce metabolic activity, thus protecting organs and tissues. The aim of this study was to investigate the relationship between regional and mixed venous oxygen saturation and distribution of pump flow with respect to hypothermia. Methods: Twenty-five patients undergoing a Ross procedure were included in a prospective, controlled study. During standa…	2003		Thoracic and Cardiovascular Surgeon	51	6	306-311	10.1055/s-2003-45420	Exclusion reason: Wrong study design;
Visual light spectroscopy reflects flow-related changes in brain oxygenation during regional low-flow perfusion and deep hypothermic circulatory arrest	Amir, G.; Ramamoorthy, C.; Riemer, R.K.; Davis, C.R.; Hanley, F.L.; Reddy, V.M.	Objectives: Regional low-flow perfusion has been used to minimize ischemic brain injury during complex heart surgery in children. However, optimal regional low-flow perfusion remains undetermined. Visible light spectroscopy is a reliable method for continuous determination of capillary oxygen saturation (SgvO2). We used visible light spectroscopy to follow deep and superficial brain SgvO2 during …	2006		Journal of Thoracic and Cardiovascular Surgery	132	6	1307-1312	10.1016/j.jtcvs.2006.04.056	Exclusion reason: Wrong study design;
Activated clotting time during cardiopulmonary bypass: Is repetition necessary during open heart surgery?	Neema, P.K.; Sinha, P.K.; Rathod, R.C.	We evaluated the need of activated clotting time monitoring and efficacy of heparinization protocol in 100 patients undergoing open heart surgery. Patients were anticoagulated with 300 or 400 unitsÂ·kg-1 heparin, based on their heparin sensitivity assessed at 5 min by activated clotting time. One-third of the initial dose was repeated at 90 min and thereafter hourly until completion of cardiopulm…	2004		Asian Cardiovascular and Thoracic Annals	12	1	47-52	10.1177/021849230401200112	Exclusion reason: Wrong study design;
Enhancing cerebral safety: The routine use of regional cerebral oxygen saturation monitoring during cardiopulmonary bypass operations using the Invos 3100 Cerebral Oxymeter	Reece, I.J.; Tareif, H.A.; Tolia, J.; Spearman, G.; Haddow, W.; Barnicoat, K.	Over a 16 month period, a total of 200 patients were monitored using the Invos 3100 Cerebral Olxymeter â‰ , which noninvasively measures regional saturation (rSO2) of cerebral microvasculature. From arrival in the operating room rSO2 was recorded along with all normal monitoring parameters in cardiac surgery, viz: patient temperature, blood pressure, central venous pressure, arterial and venous b…	1995		Saudi Heart Journal	6	1	22-32		Exclusion reason: Wrong study design;
Hemolysis during cardiopulmonary bypass	Martin, R.; McKenty, S.; Thisdale, Y.; LavallÃ©e, P.; Teijeira, J.; Bonneau, D.; TÃ©trault, J.-P.	Hemolysis of red blood cells is a problem during cardiopulmonary bypass. The present study was undertaken to evaluate the influence of the priming solution and of the initial acceleration of the pump on red blood cell trauma and hemolysis. Eighty adult patients undergoing coronary artery grafting with cardiopulmonary bypass (CPB) were randomly assigned to one of four groups according to the natur…	1989		Journal of Cardiothoracic Anesthesia	3	6	737-740	10.1016/S0888-6296(89)94949-1	Exclusion reason: Wrong intervention;
Oxygen transport and oxygen consumption vs. cardiac output at different haematocrits	Hill, E.P.; Willford, D.C.; Moores, W.Y.; Bellamy, R.; Heydorn, W.H.	Oxygen consumption was measured in 10 anaesthetized, surgically instrumented domestic pigs on cardiopulmonary bypass while cardiac output (pump flow rate) was decreased. Oxygen consumption data (calculated by the Fick principle from blood flow rate and arterial and mixed venous content measurements) were plotted against total oxygen transport (TOT=QCaO2, where Q is pump flow rate and CaO2 is arte…	1987		Perfusion	2	1	39-50	10.1177/026765918700200107	Exclusion reason: Wrong outcomes;
Computational Fluid Dynamics Simulations to Predict False Lumen Enlargement After Surgical Repair of Type-A Aortic Dissection	Shad, R.; Kong, S.; Fong, R.; Quach, N.; Kasinpila, P.; Bowles, C.; Lee, A.; Hiesinger, W.	We aim to use computational fluid dynamics to investigate the hemodynamic conditions that may predispose to false lumen enlargement in this patient population. Nine patients who received surgical repairs of their type-A aortic dissections between 2017â€“2018 were retrospectively identified. Multiple contrast-enhanced post-operative CT scans were used to construct 3D models of aortic geometries. C…	2022		Seminars in Thoracic and Cardiovascular Surgery	34	2	443-448	10.1053/j.semtcvs.2021.05.012	Exclusion reason: Wrong comparator;
Microbubble generation and transmission of medtronic's affinity hardshell venous reservoir and collapsible venous reservoir bag: An in-vitro comparison	Potger, K.C.; McMillan, D.; Ambrose, M.	Microemboli are implicated in neurological injury; therefore, the extracorporeal circuit (ECC) should not generate microbubbles or transmit introduced air. The venous reservoir is the first component in the ECC designed to remove introduced air. The purpose of this study was to investigate the relative safety of two kinds of adult venous reservoirs-the closed soft-shell venous reservoir (SSVR [Me…	2011		Journal of Extra-Corporeal Technology	43	3	115-122		Exclusion reason: Wrong patient population;
Impact of pump flow rate during selective cerebral perfusion on cerebral hemodynamics and metabolism	Haldenwang, P.L.; Strauch, J.T.; Amann, I.; Klein, T.; Sterner-Kock, A.; Christ, H.; Wahlers, T.	Background: Although hypothermic selective cerebral perfusion (SCP) is widely used for cerebral protection during aortic surgery, little is known about the ideal pump-flow management during this procedure. This study explored cerebral hemodynamics and metabolism at two different flow rates. Methods: Fourteen pigs (33 to 38 kg) were cooled on cardiopulmonary bypass to 25Â°C. After 10 minutes of hy…	2010		Annals of Thoracic Surgery	90	6	1975-1984	10.1016/j.athoracsur.2010.06.111	Exclusion reason: Wrong comparator;
Oxygen delivery-guided perfusion for the prevention of acute kidney injury: A randomized controlled trial	Mukaida, H.; Matsushita, S.; Yamamoto, T.; Minami, Y.; Sato, G.; Asai, T.; Amano, A.	Objectives: The reduction of postoperative acute kidney injury in patients undergoing cardiopulmonary bypass surgery using an oxygen delivery-guided perfusion strategy (oxygen delivery strategy) for cardiopulmonary bypass management compared with a fixed flow perfusion (conventional strategy) remains controversial. The purpose of this study was to determine whether a oxygen delivery strategy woul…	2023		Journal of Thoracic and Cardiovascular Surgery	165	2	750-760.e5	10.1016/j.jtcvs.2021.03.032	Exclusion reason: Wrong comparator;
Applications of the pulsatile flow versatile ECLS: In vivo studies	Rho, Y.R.; Choi, H.; Lee, J.C.; Choi, S.W.; Chung, Y.M.; Lee, H.S.; Hwang, C.M.; Ahn, S.S.; Lee, R.Y.; Son, H.S.; Choi, M.J.; Baek, K.J.; Kim, J.S.; Suh, G.J.; Won, Y.S.; Sun, K.; Min, B.G.	Introduction: T-PLS (Twin-Pulse Life Support) is the first commercial pulsatile ECLS (Extra Corporeal Life Support) device (1). The dual sac structure of T-PLS can effectively reduce high membrane oxygenator inlet pressure and hemolysis. To verify both the use of T-PLS for ECLS and the advantages of T-PLS, we tested various models. Method and results: In the partial CPB (cardio pulmonary bypass) …	2003		International Journal of Artificial Organs	26	5	428-435	10.1177/039139880302600509	Exclusion reason: Wrong comparator;
Transcatheter closure of complex ascending aortic pseudoaneurysms after cardiac surgery: A multimodality imaging approach	Tang, L.; Lesser, J.R.; GÃ¶ssl, M.; Burns, M.R.; Schneider, L.M.; Schwartz, J.G.; Niikura, H.; Jay, D.B.; Sorajja, P.		2018		Circulation: Cardiovascular Interventions	11	9		10.1161/CIRCINTERVENTIONS.118.007052	Exclusion reason: Wrong study design;
Bolus administration of eltanolone, thiopental, or etomidate does not affect systemic vascular resistance during cardiopulmonary bypass	Tassani, P.; Martin, K.; JÃ¤nicke, U.; Ott, E.	Objective: To discover possible effects on systemic vascular resistance of the anesthetic induction agent eltanolone in comparison with thiopental and etomidate. The measurements were performed during cardiopulmonary bypass to maintain a constant cardiac output (â‰ƒ pump flow). Design: The patients were prospectively randomized in three groups to receive either eltanolone thiopental, or etomidate…	1997		Journal of Cardiothoracic and Vascular Anesthesia	11	5	562-564	10.1016/S1053-0770(97)90004-5	Exclusion reason: Wrong study design;
Zinc-bis-histidinate preserves cardiac function in a porcine model of cardioplegic arrest	Powell, S.R.; Nelson, R.L.; Finnerty, J.; Alexander, D.; Pottanat, G.; Kooker, K.; Schiff, R.J.; Moyse, J.; Teichberg, S.; Tortolani, A.J.	Background. We examined the ability of zinc-bis-histidinate to preserve postarrest myocardial function when added to a standard crystalloid cardioplegic solution. Methods. Domestic pigs (35 to 50 kg) on left-sided cardiopulmonary bypass were subjected to 90 minutes of regional ischemia followed by 60 minutes of hypothermic cardioplegic arrest induced by antegrade infusion of 20 mL/kg cold St. Tho…	1997		Annals of Thoracic Surgery	64	1	73-80	10.1016/S0003-4975(97)00300-7	Exclusion reason: Wrong study design;
Body fluid compartment changes following cardiopulmonary bypass in dogs	Manning, P.B.; Morgan, R.A.; Coran, A.G.; Polley Jr., T.Z.; Drongowski, R.A.; Buckley, J.T.; Behrendt, D.M.	To investigate whether pulsatile perfusion affects postoperative edema, we examined weight, total body water (TBW), and extracellular fluid (ECF) following cardiopulmonary bypass (CPB) in dogs using three different perfusion systems. Fourteen dogs were divided into three groups differing only in the perfusion system used: Sarns nonpulsatile and pulsatile roller pumps and a University of Texas pul…	1988		Pediatric Surgery International	3	5	351-353	10.1007/BF00189175	Exclusion reason: Wrong comparator;
Aortopulmonary collateral flow in the Fontan patient: Does it matter?	Bradley, S.M.; McCall, M.M.; Sistino, J.J.; Radtke, W.A.K.	Background. The effects of aortopulmonary collaterals (APCs) on the outcome of a Fontan procedure are unclear. We undertook this study to define the incidence and extent of APC flow, identify risk factors for APC flow, and determine if APC flow has a measurable effect on the outcome of a Fontan procedure. Methods. The APC flow was directly measured in 32 patients undergoing Fontan procedures from…	2001		Annals of Thoracic Surgery	72	2	408-415	10.1016/S0003-4975(01)02813-2	Exclusion reason: Wrong study design;
In vitro comparison of everting vs. non-everting suture techniques for the implantation of a supra-annular biological heart valve	Puluca, N.; Munsterer, A.; Prinzing, A.; Sexton, Z.A.; Lange, R.; Meyer-Saraei, R.; Scharfschwerdt, M.	Background: The aim of this study was to evaluate the hemodynamic effect of different suturing techniques for aortic valve replacement (AVR) in vitro. Whether or not the applied suturing technique impacts the outflow tract diameter by narrowing the annulus diameter was examined. Methods: The commonly applied non-everting pledget forced suture technique (NE, n=13) was compared with an everting ple…	2020		Journal of Thoracic Disease	12	5	2443-2449	10.21037/jtd.2020.03.55	Exclusion reason: Wrong outcomes;
Cerebral perfusion and metabolism during profound hypothermia in children: A study of middle cerebral artery ultrasonic variables and cerebral extraction of oxygen	Van der Linden, J.; Priddy, R.; Ekroth, R.; Lincoln, C.; Pugsley, W.; Scallan, M.; Tyden, H.	Flow velocity of the right middle cerebral artery was studied in eight children cardiac operations performed with profound hypothermia. Cerebral oxygen consumption was estimated by relating the difference in oxygen content between arterial and venous blood (jugular bulb) to flow velocity. In another six children, also during profound hypothermic procedures, the diameter of the middle cerebral art…	1991		Journal of Thoracic and Cardiovascular Surgery	102	1	103-114	10.1016/s0022-5223(19)36589-4	Exclusion reason: Wrong comparator;
Control of hypertension during cardiopulmonary bypass with cryptenamine	Flacke, J.W.; Flacke, W.E.; Williams, G.D.; Lawson, N.W.	Cryptenamine, a mixture of veratrum alkaloids which induces 'physiological' hypotension by acting upon sensory hypertensive receptors, was used in 18 patients during cardiopulmonary bypass under morphine anesthesia when mean arterial pressures exceeded 100 torr. In 10 patients, the drug was infused into the oxygenator reservoir (group 1); in the other 8 patients it was infused directly into the a…	1978		Anesthesia and Analgesia	57	1	54-62	10.1213/00000539-197801000-00010	Exclusion reason: Wrong study design;
Right heart mini-pump bypass for coronary artery bypass grafting: Experimental study	Suematsu, Y.; Ohtsuka, T.; Miyaji, K.; Murakami, A.; Miyairi, T.; Eyileten, Z.; Kotsuka, Y.; Takamoto, S.	Background: Visualization of the left circumflex arteries during off-pump coronary artery bypass grafting (CABG) causes hemodynamic disturbance. We investigated whether right heart mini-pump bypass (RHB), using a centrifugal pump, improved the safety of this procedure by studying the influences of different heart displacement positions, the Trendelenburg maneuver and RHB on hemodynamics. Method: …	2000		European Journal of Cardio-thoracic Surgery	18	3	276-281	10.1016/S1010-7940(00)00529-7	Exclusion reason: Wrong intervention;
The effect of pulsatile versus non-pulsatile extracorporeal circulation on the pattern of coronary artery blood flow during cardiac arrest	Son, H.S.; Sun, K.; Fang, Y.H.; Park, S.Y.; Hwang, C.M.; Park, S.M.; Lee, S.H.; Kim, K.T.; Lee, I.S.	Background: In sudden cardiac arrest, the effective maintenance of coronary artery blood flow is of paramount importance for myocardial preservation as well as cardiac recovery and patient survival. The purpose of this study was to directly compare the effects of pulsatile versus non-pulsatile circulation to coronary artery flow and myocardial preservation in a cardiac arrest condition. Methods: …	2005		International Journal of Artificial Organs	28	6	609-616	10.1177/039139880502800610	Exclusion reason: Wrong outcomes;
A randomized comparison of flow characteristics of semiskeletonized and pedicled internal thoracic artery preparations in coronary artery bypass	Satdhabudha, O.; Noppawinyoowong, N.	Background: Harvesting the internal thoracic artery (ITA) with semiskeletonization is an alternative technique between conventional wide pedicle and skeletonization. It is almost as simple as pedicle harvesting; however, it is supposed to provide the advantage of graft flow and length. Since the heart is unique being the only organ which is perfused during diastole, for comparing the intraoperati…	2017		Journal of Cardiothoracic Surgery	12	1		10.1186/s13019-017-0589-1	Exclusion reason: Wrong outcomes;
Rapid diagnosis of cardiac tamponade using pulsatility index variability in a patient with a HeartWare ventricular assist device	Zalawadiya, S.K.; Lindenfeld, J.; DiSalvo, T.		2015		Circulation	131	13	e387-e388	10.1161/CIRCULATIONAHA.115.015661	Exclusion reason: Wrong outcomes;
In Vitro Comparison of Pediatric Oxygenators With and Without Integrated Arterial Filters in Maintaining Optimal Hemodynamic Stability and Managing Gaseous Microemboli	Moroi, M.; Force, M.; Wang, S.; Kunselman, A.R.; Ãœndar, A.	The purpose of this study was to compare the Capiox FX15 oxygenator with integrated arterial filter to the Capiox RX15 oxygenator with separate Capiox AF125 arterial filter in terms of hemodynamic properties and gaseous microemboli (GME) capturing. Trials were conducted at varying flow rates (2.0 L/min, 3.0 L/min, 4.0 L/min), temperatures (30Â°C, 35Â°C), and flow modalities (pulsatile, nonpulsati…	2018		Artificial Organs	42	4	420-431	10.1111/aor.13090	Exclusion reason: Wrong intervention;
Cardiopulmonary bypass time does not affect cerebral blood flow	Croughwell, N.D.; Reves, J.G.; White, W.D.; Grocott, H.P.; Baldwin, B.I.; Clements, F.M.; Davis Jr., R.D.; Jones, R.H.; Newman, M.F.	Background. A time-dependent decline in cerebral blood flow (CBF) has been reported in cardiac surgical patients despite stable pump flows and arterial carbon dioxide tension. Other studies have failed to support these hypothermic cardiopulmonary bypass (CPB) results, showing preservation of CBF during CPB. The purpose of the study was to define the influence of mildly hypothermic CPB duration on…	1998		Annals of Thoracic Surgery	65	5	1226-1230	10.1016/S0003-4975(98)00113-1	Exclusion reason: Wrong study design;
Pulsatile versus nonpulsatile cardiopulmonary bypass: No difference in brain blood flow or metabolism at 27Â°C	Hindman, B.J.; Dexter, F.; Smith, T.; Cutkomp, J.	Background: It is unclear whether nonpulsatile perfusion adversely affects the brain. This study compared cerebral blood flow (CBF) and cerebral metabolic rate for oxygen (CMR(O2)) between pulsatile and nonpulsatile cardiopulmonary bypass (CPB) in rabbits at 27Â°C. Methods: In experiment A, 24 anesthetized New Zealand white rabbits underwent pulsatile CPB at 27Â°C, using Î±-stat acid-base managem…	1994		Anesthesiology	80	5	1137-1147	10.1097/00000542-199405000-00023	Exclusion reason: Wrong study design;
Effect of thiopentone, etomidate and propofol on systemic vascular resistance during cardiopulmonary bypass	Boer, F.; Bovill, J.G.; Ros, P.; Ommen, H.V.	We have studied the effect of thiopentone, etomidate and propofol on systemic vascular resistance (SVR) during cardiopulmonary bypass with constant pump flow in 30 patients undergoing elective coronary artery bypass surgery. SVR decreased to 78% of control values after thiopentone 4 mg kg-1, to 72% of control after etomidate 0.3 mg kg-1, and to 68% of control after propofol 2 mg kg-1; it returned…	1991		British Journal of Anaesthesia	67	1	69-72	10.1093/bja/67.1.69	Exclusion reason: Wrong study design;
Effect of external pressure on axillofemoral bypass grafts	Jarowenko, M.V.; Buchbinder, D.; Shah, D.M.	External compression of axillofemoral grafts has been suggested many times as a cause for graft thrombosis. Thrombosis during sleep is the most common presentation of axillofemoral graft failure. Therefore, external compression of the graft by the body weight has been implicated in graft thrombosis. Six consecutive patients with axillofemoral bypass grafts for aortoiliac disease were studied on r…	1981		Annals of Surgery	193	3	274-276	10.1097/00000658-198103000-00004	Exclusion reason: Wrong study design;
New type of pulsate flow system for artificial heart-lung bypass.	Khodeli, N.; Chkhaidze, Z.; Eqvtimishvili, T.; Partsakhashvili, J.; Sologashvili, T.	In the artificial system of heart-lung bypass, used during the surgery on stopped heart, a com-mon problem-causing device is a roller pump. Inexpensive, simple, yet dependable device is in the process of development, with characteristics maximally approximated to the physiologic parameters of the organism's natural heart. Substituting for the roller pumps, this device consists of two reservoirs. …	2005		Georgian medical news		128	38-41		Exclusion reason: Wrong study design;
Impact of vacuum-assisted venous drainage on forward flow in simulated pediatric cardiopulmonary bypass circuits utilizing a centrifugal arterial pump head	GuimarÃ£es, D.P.; Caneo, L.F.; Matte, G.; Carletto, L.P.; Policarpo, V.C.; Castro, A.V.C.X.; Miranda, M.H.C.; Costa, P.S.; Jatene, M.B.; Cestari, I.; Jatene, F.B.	Objective: To analyze the impact of vacuum-assisted venous drainage (VAVD) on arterial pump flow in a simulated pediatric cardiopulmonary bypass circuit utilizing a centrifugal pump (CP) with an external arterial filter. Methods: The simulation circuit consisted of a Quadrox-I Pediatric oxygenator, a Rotaflow CP (Maquet Cardiopulmonary AG, Rastatt, Germany), and a custom pediatric tubing set prim…	2020		Brazilian Journal of Cardiovascular Surgery	35	2	134-140	10.21470/1678-9741-2019-0311	Exclusion reason: Wrong outcomes;
Pulsatile versus nonpulsatile reperfusion improves cerebral blood flow after cardiac arrest	Anstadt, M.P.; Tedder, M.; Hegde, S.S.; Perez-Tamayo, R.A.; Crain, B.J.; Khian Ha, V.L.; Abdel-Aleem, S.; White, W.D.; Lowe, J.E.	Cardiopulmonary bypass using nonpulsatile flow (NF) is currently advocated for treating refractory cardiac arrest. Although the heart can be revived using cardiopulmonary bypass support, the brain must recover if such therapy is to be considered successful. Previous studies have demonstrated that pulsatile flow (PF) reperfusion can improve neurologic outcome compared with NF reperfusion after car…	1993		The Annals of Thoracic Surgery	56	3	453-461	10.1016/0003-4975(93)90879-M	Exclusion reason: Wrong study design;
Effect of aortic cannulation depth on air emboli transport during cardiopulmonary bypass: A computational study	Ho, R.; McDonald, C.; Pauls, J.P.; Li, Z.	Introduction: Varying the insertion depth of the aortic cannula during cardiopulmonary bypass (CPB) has been investigated as a strategy to mitigate cerebral emboli, yet its effectiveness associated with CPB flow is not fully understood. We compared different arterial cannula insertion depths and pump flow influencing air microemboli entering the aortic arch branch arteries (AABA). Methods: A comp…	2023		Perfusion (United Kingdom)	38	5	993-1001	10.1177/02676591221092942	Exclusion reason: Wrong intervention;
PulseCath, a new short-term ventricular assist device: Our experience in off-pump coronary artery bypass graft surgery	Amico, A.; Brigiani, M.S.; Vallabini, A.; Ferrante, B.; Marzovillo, A.; Loizzi, D.; Carbone, C.	We utilized a new ventricular assist device, the PulseCath catheter, to perform an off-pump bypass procedure in a patient with low ejection fraction. The 21 Fr PulseCath catheter, driven by a standard intra-aortic balloon pump console, can generate a pulsatile flow of 2-3 l/min. The PulseCath coupled with an intra-aortic balloon pump device is an important tool for left ventricular assistance. Â©…	2008		Journal of Cardiovascular Medicine	9	4	423-426	10.2459/JCM.0b013e3282eee851	Exclusion reason: Wrong outcomes;
Factors and Their Influence on Regional Cerebral Blood Flow during Nonpulsatile Cardiopulmonary Bypass	Govier, A.V.; Reves, J.G.; McKay, R.D.; Karp, R.B.; Zorn, G.L.; Morawetz, R.B.; Smith, L.R.; Adams, M.; Freeman, A.M.	In this study we examined the relationship of regional cerebral blood flow (CBF) to mean arterial pressure, systemic blood flow, partial pressure of arterial carbon dioxide (PaCO2), nasopharyngeal temperature, and hemoglobin during hypothermic nonpulsatile cardiopulmonary bypass (CPB). Regional CBF was determined by clearance of xenon 133 in 67 patients undergoing coronary bypass grafting procedu…	1984		Annals of Thoracic Surgery	38	6	592-600	10.1016/S0003-4975(10)62316-8	Exclusion reason: Wrong study design;
Intraaortic counterpulsation during cardiopulmonary bypass impairs distal organ perfusion	Lundemoen, S.; Kvalheim, V.L.; Svendsen, O.; Mongstad, A.; Andersen, K.S.; Grong, K.; Husby, P.	Background Recent studies have focused on the use of fixed-rate intraaortic balloon pumping (IABP) during cardiopulmonary bypass (CPB) to achieve pulsatile flow. Because application of an IABP catheter may represent a functional obstruction within the descending aorta, we explored the effect of IABP-pulsed CPB-perfusion with special attention to perfusion above and below the IABP balloon. Methods…	2015		Annals of Thoracic Surgery	99	2	619-625	10.1016/j.athoracsur.2014.08.029	Exclusion reason: Wrong outcomes;
Experimental study of cerebral autoregulation during cardiopulmonary bypass with or without pulsatile perfusion	Sadahiro, M.; Haneda, K.; Mohri, H.	Twenty-four adult mongrel dogs were divided into four equal groups according to the following method of cardiopulmonary bypass: normothermic continuous (so-called nonpulsatile)` perfusion, normothermic pulsatile perfusion, hypothermic continuous perfusion, and hypothermic pulsatile perfusion. Cerebral blood flow was determined by measuring the volume of sagittal sinus venous blood outflow with a …	1994		Journal of Thoracic and Cardiovascular Surgery	108	3	446-454	10.1016/S0022-5223(94)70254-3	Exclusion reason: Wrong comparator;
Efficacy and safety of strategies to preserve stable extracorporeal life support flow during simulated hypovolemia	Simons, A.P.; Lindelauf, A.A.M.A.; Ganushchak, Y.M.; Maessen, J.G.; Weerwind, P.W.	Aim: Without volume-buffering capacity in extracorporeal life support (ELS) systems, hypovolemia can acutely reduce support flow. This study aims at evaluating efficacy and safety of strategies for preserving stable ELS during hypovolemia. Material & Methods: Flow and/or pressure-guided servo pump control, a reserve-driven control strategy and a volume buffer capacity (VBC) device were evaluated …	2014		Perfusion (United Kingdom)	29	1	18-24	10.1177/0267659113502833	Exclusion reason: Wrong outcomes;
Graft patency in off-pump and conventional coronary artery bypass grafting for treatment of triple vessel coronary disease	Hu, S.; Wang, X.; Song, Y.; Lu, F.	Objective. To compare graft patency in off-pump and conventional coronary artery bypass grafting by using the transit time flow meter in the treatment of triple vessel coronary artery disease. Methods. Between June 2000 and April 2001, 60 patients with triple vessel coronary artery disease underwent coronary artery bypass grafting. They were divided into two groups: off-pump and conventional coro…	2003		Chinese Medical Journal	116	3	436-439		Exclusion reason: Wrong patient population;
Femoral to radial artery pressure gradient in the patients undergoing coronary artery bypass graft under normothermic cardiopulmonary bypass	Jianying, Z.; Ishida, K.; Nandate, K.; Shimabukuro, T.; Shinohara, K.; Seo, K.	Femoral to radial artery pressure gradient was evaluated in 14 patients undergoing coronary artery bypass graft under normothermic cardiopulmonary bypass (CPB). CPB was instituted at a flow rate of 2.6 l Â· min-1 Â· m-2, using non-pulsatile pump and blood temperature of pump arterial line was controlled to maintain bladder temperature between 36 and 37Â°C. Pressure gradients occurred 30 min after…	1997		Japanese Journal of Anesthesiology	46	9	1240-2141		Exclusion reason: Wrong study design;
Reserve-driven flow control for extracorporeal life support: Proof of principle	Simons, A.P.; Reesink, K.D.; LancÃ©, M.D.; Van Der Nagel, T.; Van Der Veen, F.H.; Weerwind, P.W.; Maessen, J.G.	Extracorporeal life support systems lack volume-buffering capacity. Therefore, any decrease in venous intravascular volume available for drainage may result in acutely reduced support flow. We recently developed a method to quantify drainable volume and now conceived a reserve-driven pump control strategy, which is different from existing pressure or flow servo control schemes. Here, we give an o…	2010		Perfusion	25	1	25-29	10.1177/0267659109360284	Exclusion reason: Wrong study design;
The impact of an electronic reminder on the use of alarms after separation from cardiopulmonary bypass	Eden, A.; Pizov, R.; Toderis, L.; Kantor, G.; Perel, A.	INTRODUCTION:: During cardiopulmonary bypass (CPB) monitor alarms are routinely disabled. Failure to reactivate these alarms after CPB may jeopardize patient safety. We have produced an electronic reminder that automatically alerts clinicians to reactivate alarms after CPB and have evaluated the alarm reactivation rate after its implementation. METHODS:: We developed and implemented an algorithm …	2009		Anesthesia and Analgesia	108	4	1203-1208	10.1213/ane.0b013e3181984ef9	Exclusion reason: Wrong study design;
Temporary left ventricular bypass: Factors affecting patient survival	Bernhard, W.F.; Berger, R.L.; Stetz, J.P.; Carr, J.G.; Colo, N.A.; McCormick, J.R.; Fishbein, M.C.	Circulatory support (range, 2 hours to 8 days) was undertaken in eight cardiac surgical patients (with two survivors) exhibiting intractable cardiogenic shock. A paracorporeal, pneumatic, xenograft-valve pump was interposed between the left ventricular apex and ascending aorta. Pumping lowered left atrial and ventricular pressure while maintaining cardiac output (1.8-2.6 l/min/m2). Following impl…	1979		Circulation	60	2 II	I131-I141	10.1161/01.cir.60.2.131	Exclusion reason: Wrong study design;
Pulsatile versus nonpulsatile flow: No difference in cerebral blood flow or metabolism during normothermic cardiopulmonary bypass in rabbits	Hindman, B.J.; Dexter, F.; Smith, T.; Cutkomp, J.	Background: Although pulsatile and nonpulsatile cardiopulmonary bypass (CPB) do not differentially affect cerebral blood flow (CBF) or metabolism during hypothermia, studies suggest pulsatile CPB may result in greater CBF than nonpulsatile CPB under normothermic conditions. Consequently, nonpulsatile flow may contribute to poorer neurologic outcome observed in some studies of normothermic CPB. Th…	1995		Anesthesiology	82	1	241-250	10.1097/00000542-199501000-00029	Exclusion reason: Wrong study design;
Successful post-bypass ventricular assist with a centrifugal pump	Jakob, H.; Maass, D.; Brandt, L.; Schuster, S.; Meyer, J.; Oelert, H.	A 56 year old male with massive anterior wall infarction and development of a large aneurysm underwent aneurysmectomy and aorto-coronary bypassgrafting to the RCA. Preoperative ejection fraction was 20%, LVedP was 30 mm Hg. During induction of anesthesia the patient sustained ventricular fibrillation and was successfully resuscitated. With the patient in progressive cardiogenic shock the operatio…	1987		Thoracic and Cardiovascular Surgeon	35	1	91-95	10.1055/s-2007-1020204	Exclusion reason: Wrong study design;
Prolonged Pulseless Perfusion in Unanesthetized Calves	Johnston, G.G.; Hammill, F.; Marzec, U.; Gerard, D.; Johansen, K.; Dilley, R.B.; Bernstein, E.F.	Nonpulsatile left ventricular (LV) bypass was achieved in nine alert, active calves for periods of up to two weeks using a centrifugal blood pump. Data were compared to prebypass control values and to results obtained from seven calves that underwent nonthoracotomy, retrograde LV cannulation, and pulsatile bypass for up to 35 days. Nonpulsatile flow produced an increase in heart rate of 20% (P <.…	1976		Archives of Surgery	111	11	1225-1230	10.1001/archsurg.1976.01360290059008	Exclusion reason: Wrong study design;
Experiences with closed chest, temporary atrio-arterial, ventricular bypass with a centrifugal pump after open heart surgery	Geiran, O.; Lindberg, H.; Ã˜vrum, E.; Freysaker, T.	Twelve patients with refractory myocardial failure following open heart surgery were treated with a temporary left (lo), right (1) or biventricular (1) assist circuits driven by extracorporeal pumps. Ten of 11 patients were weaned from the pump oxygenator. During left ventricular assist, maximal pump flow was 2.2 k 0.6 l/min per m2 at a cardiac index of 2.5 f0.9 l/min per mâ€™. Diuresis was above…	1989		European Journal of Cardio-thoracic Surgery	3	1	44-51	10.1016/1010-7940(89)90011-0	Exclusion reason: Wrong study design;
Apolipoprotein E levels in pediatric patients undergoing cardiopulmonary bypass	AÄirbaÅŸli, M.; Song, J.; Lei, F.; Wang, S.; Kunselman, A.R.; Clark, J.B.; Myers, J.L.; Ãœndar, A.	Apolipoprotein E (apoE) may play a critical role in modulating the response to neurological injury after cardiopulmonary bypass (CPB) in children. Plasma samples were collected from 38 pediatric patients. Half of the patients received nonpulsatile flow and the other half underwent pulsatile flow during CPB. Plasma samples were collected at three time points: at baseline prior to incision (T1), 1h…	2015		Artificial Organs	39	1	28-33	10.1111/aor.12444	Exclusion reason: Wrong study design;
PREVENTION OF ACUTE KIDNEY INJURY USING CEREBRAL OXIMETRY DURING CARDIOPULMONARY BYPASS IN CABG PATIENTS	Farid, Z.; Siddiqi, R.; Hussain, S.A.; Farid, A.; Javaid, R.	Objective: To determine the role of cerebral oximetry in addition to conventional monitors during cardiopulmonary bypass in coronary artery bypass grafting (CABG) patients for prevention of acute kidney injury. Study Design: Randomized controlled trial. Place and Duration of Study: Six months study at department of cardiac anesthesia, Armed Forces institute of Cardiology and National institute of…	2019		Pakistan Armed Forces Medical Journal	69		S470-S475		Exclusion reason: Wrong study design;
The effect of optimising cerebral tissue oxygen saturation on markers of neurological injury during coronary artery bypass graft surgery	Harilall, Y.; Adam, J.K.; Biccard, B.M.; Reddi, A.	Background: Surgical revascularisation of the coronary arteries is a cornerstone of cardiothoracic surgery. Advanced age and the incidence of preoperative co-morbidity in patients presenting for coronary artery bypass graft surgery increases the potential for stroke and other perioperative outcomes. It is hypothesised that by using interventions during cardiac surgery to improve cerebral oxygenat…	2014		Heart Lung and Circulation	23	1	68-74	10.1016/j.hlc.2013.07.002	Exclusion reason: Wrong study design;
Mitochondrial Oxygenation During Cardiopulmonary Bypass: A Pilot Study	Harms, F.A.; Ubbink, R.; de Wijs, C.J.; Ligtenberg, M.P.; ter Horst, M.; Mik, E.G.	Objective: Adequate oxygenation is essential for the preservation of organ function during cardiac surgery and cardiopulmonary bypass (CPB). Both hypoxia and hyperoxia result in undesired outcomes, and a narrow window for optimal oxygenation exists. Current perioperative monitoring techniques are not always sufficient to monitor adequate oxygenation. The non-invasive COMETÂ® monitor could be a to…	2022		Frontiers in Medicine	9			10.3389/fmed.2022.785734	Exclusion reason: NO abstract ;
Pre-clinical evaluation of the infant Jarvik 2000 heart in a neonate piglet model	Wei, X.; Li, T.; Li, S.; Sung Son, H.; Sanchez, P.; Niu, S.; Claire Watkins, A.; Defilippi, C.; Jarvik, R.; Wu, Z.J.; Griffith, B.P.	BACKGROUND: The infant Jarvik 2000 heart is a very small, hermetically sealed, intracorporeal, axial-flow ventricular assist device (VAD) designed for circulatory support in neonates and infants. The anatomic fit, short-term biocompatibility and hemodynamic performance of the device were evaluated in a neonate piglet model. METHODS: The infant Jarvik 2000 heart with two different blade profiles (…	2013		Journal of Heart and Lung Transplantation	32	1	112-119	10.1016/j.healun.2012.10.011	Exclusion reason: Wrong intervention;
Increase of alveolar pressure reduces systemic-to-pulmonary bronchial blood flow in humans	Agostoni, P.; Arena, V.; Biglioli, P.; Doria, E.; Sala, A.; Susini, G.	We studied the effects of positive alveolar pressure (PA) on systemic to pulmonary bronchial blood flow, QÌ‡(br(s-p)), in humans. The QÌ‡(br(s-p)) was measured during total cardiopulmonary bypass as the volume of blood accumulating in the left heart. This blood was vented by gravity from the left heart via a cannula introduced in the right upper pulmonary vein and advanced to the lowest portion o…	1989		Chest	96	5	1081-1085	10.1378/chest.96.5.1081	Exclusion reason: Wrong study design;
Preferential use of venovenous extracorporeal membrane oxygenation for congenital diaphragmatic hernia	Heiss, K.F.; Clark, R.H.; Cornish, J.D.; Stovroff, M.; Ricketts, R.; Kesser, K.; Stonecash, M.	Acute respiratory failure (ARF) secondary to congenital diaphragmatic hernia (CDH), unresponsive to maximal medical management, has traditionally been treated with venoarterial (VA) extracorporeal membrane oxygenation (ECMO). Venovenous (VV) ECMO offers several benefits over VA ECMO including preserved pulmonary blood flow, preservation of the carotid artery, and pulsatile flow. However, use of t…	1995		Journal of Pediatric Surgery	30	3	416-419	10.1016/0022-3468(95)90045-4	Exclusion reason: Wrong patient population;
Clinical evaluation of five commercially available adult oxygenators in terms of pressure drop during normothermic and hypothermic cardiopulmonary bypass	Ji, B.; Wang, H.; Miao, N.; Xing, J.; Liu, W.; Liu, R.; Long, C.	Background: It is well documented that trans-membrane pressure drop (TMPD) of hollow-fiber membrane oxygenators (HFMO) may lead to hemolysis, damage to platelets, and systemic inflammatory response. The purpose of this study was to evaluate five commercially available adult oxygenators in terms of pressure drop during normothermic and hypothermic cardiopulmonary bypass (CPB). Materials and Method…	2010		International Journal of Artificial Organs	33	5	310-316	10.1177/039139881003300507	Exclusion reason: Wrong patient population;
Effect of intraoperative intervention on neurological outcome based on electroencephalographic monitoring during cardiopulmonary bypass	Arom, K.V.; Cohen, D.E.; Strobl, F.T.	Neurological complications of cardiopulmonary bypass procedures are well documented. The present two-part study was undertaken to (1) determine if on-line computerized electroencephalographic changes correlated with neurological outcome and (2) compare neurological outcome with that of a second group of patients who received intraoperative interventions based on electroencephalographic data. Part…	1989		The Annals of Thoracic Surgery	48	4	469-475	10.1016/S0003-4975(10)66842-7	Exclusion reason: Wrong study design;
Detecting the Change in Total Circulatory Flow with a Wireless, Wearable Doppler Ultrasound Patch: A Pilot Study	Munding, C.E.; Kenny, J.-E.S.; Yang, Z.; Clarke, G.; Elfarnawany, M.; Eibl, A.M.; Eibl, J.K.; Nalla, B.; Atoui, R.	OBJECTIVE: Measuring fluid responsiveness is important in the management of critically ill patients, with a 10-15% change in cardiac output typically being used to indicate "fluid responsiveness." Ideally, these changes would be measured noninvasively and peripherally. The aim of this study was to determine how the common carotid artery (CCA) maximum velocity changes with total circulatory flow w…	2023		Critical Care Explorations	5	5	E0914	10.1097/CCE.0000000000000914	Exclusion reason: Wrong study design;
Increasing organ blood flow during cardiopulmonary bypass in pigs: Comparison of dopamine and perfusion pressure	Mackay, J.H.; Feerick, A.E.; Woodson, L.C.; Lin, C.-Y.; Deyo, D.J.; Uchida, T.; Johnston, W.E.	Objective: To determine whether low-dose dopamine infusion (5 pg/kg/min) during cardiopulmonary bypass selectively increases perfusion to the kidney, splanchnic organs, and brain at low (45 mm Hg) as well as high (90 mm Hg) perfusion pressures. Design: Randomized crossover trial. Setting: Animal research laboratory in a university medical center. Subjects: Ten female Yorkshire pigs (weight 29.9 Â…	1995		Critical Care Medicine	23	6	1090-1098	10.1097/00003246-199506000-00015	Exclusion reason: Wrong study design;
Toward Understanding Cerebral Blood Flow during Cardiopulmonary Bypass: Implications for the Central Nervous System	Reves, J.G.	Factors and Their Influence on Regional Cerebral Blood Flow during Nonpulsatile Cardiopulmonary Bypass. By Govier AV, Reves JG, McKay RD, Karp RB, Zorn GL, Morawetz RB, Smith LR, Adams M, and Freeman AM. Ann Thorac Surg. 1984; 38:609-13. Reprinted with permission. In this study, we examined the relationship of regional cerebral blood flow (CBF) to mean arterial pressure, systemic blood flow, part…	2019		Anesthesiology	130	4	609-613	10.1097/ALN.0000000000002580	Exclusion reason: Wrong study design;
Cardiac function evaluated by transesophageal echocardiography during cardiopulmonary bypass	Kubota, H.; Furuse, A.; Kotsuka, Y.; Ninomiya, M.; Miyaji, K.; Endo, M.; Takamoto, S.	OBJECTIVE: To evaluate cardiac function at cardiopulmonary bypass weaning, we applied a new technique clinically to determine the approximated Emax without using a conductance catheter. METHODS: Subjects were 5 patients. The left ventricular end-systolic pressure was obtained by overlaying the radial arterial pressure curve on the left ventricular pressure curve. Left ventricular end-systolic vol…	2000		The Japanese journal of thoracic and cardiovascular surgery : official publication of the Japanese Association for Thoracic Surgery = Nihon KyÅbu Geka Gakkai zasshi	48	5	261-266	10.1007/BF03218137	Exclusion reason: Wrong intervention;
Comparison of unfractionated heparin, low-molecular-weight heparin, low-dose and high-dose rivaroxaban in preventing thrombus formation on mechanical heart valves: Results of an in vitro study	Kaeberich, A.; Reindl, I.; Raaz, U.; Maegdefessel, L.; Vogt, A.; Linde, T.; Steinseifer, U.; Perzborn, E.; Hauroeder, B.; Buerke, M.; Werdan, K.; Schlitt, A.	Thromboembolism and bleeding after mechanical heart valve replacement are still unsolved problems, particularly for patients requiring anticoagulative bridging therapy. The aim of this study was to investigate whether rivaroxaban, a new oral selective and direct coagulation factor Xa inhibitor, is as effective as enoxaparin and unfractionated heparin (UFH) in preventing thrombus formation on mech…	2011		Journal of Thrombosis and Thrombolysis	32	4	417-425	10.1007/s11239-011-0621-6	wrong intervention
Direct measurement of nitric oxide during experimental cardiopulmonary bypass	Hamanaka, S.; Tanemoto, K.; Inagaki, E.; Yamasawa, T.; Yoshida, K.; Mochizuki, S.; Goto, M.; Miyasaka, T.; Kajiya, F.; Tanaka, N.	We developed a system to measure nitric oxide (NO) concentration during cardiopulmonary bypass in anaesthetized pigs (n = 6). A T-shaped connector, attached to an NO sensor, was mounted in the extracorporeal circuit at two measuring sites: proximal to the membrane oxygenator (venous side) and distal to the arterial line filter (arterial side). After performing a preliminary validation study, we m…	2005		Journal of International Medical Research	33	3	295-300	10.1177/147323000503300304	wrong intervention
The effect of pulsatile perfusion on cerebral blood flow during profound hypothermia with total circulatory arrest	Onoc, M.; Mori, A.; Watarida, S.; Sugita, T.; Shiraishi, S.; Nojima, T.; Nakajima, Y.; Tabata, R.; Matsuno, S.	In 39 mongrel dogs, regional cerebral blood flow was measured during pulsatile and nonpulsatile deep hypothermic cardiopulmonary bypass with total circulatory arrest. Total circulatory arrest was performed at 20Â° C cerebral temperature for 40 minutes in 15 dogs, 60 minutes in 12 dogs, and 80 minutes in 12 dogs. Cerebral blood flow in both groups decreased as cerebral temperature fell and there w…	1994		Journal of Thoracic and Cardiovascular Surgery	108	1	119-125	10.1016/s0022-5223(94)70227-6	wrong population
Cerebral blood flow autoregulation is preserved during cardiopulmonary bypass in isoflurane-anesthetized patients	Aladj, L.J.; Croughwell, N.; Smith, L.R.; Reves, J.G.	In 21 patients undergoing elective coronary artery bypass surgery, cerebral blood fiow (CBF) was measured during hypothermic nonpulsatile cardiopulmonary bypass to test the hypothesis that isoflurane abolished the mean arterial pressure-CBF relation (pressure-flow autoregulation). Cerebral bloodflow was determined by 133Xe clearance. The patients were randomly divided into three groups according …	1991		Anesthesia and Analgesia	72	1	48-52	10.1213/00000539-199101000-00008	wrong outcomes
Plasma levels of glucose, insulin and cortisol in children undergoing cardiac surgery: Effects of pulsatile and nonpulsatile perfusion	Vigneswaran, W.T.; Pollock, J.C.S.; Jamieson, M.P.G.; Torsney, B.; Beastal, G.H.	The effects of pulsatile and nonpulsatile perfusion on the plasma glucose, insulin and cortisol levels were studied in 12 children undergoing intracardiac repair of congenital heart defects. Hyperglycaemia was noted in both subgroups during the operation but plasma glucose returned to normal levels at 24 hours. Insulin secretion was suppressed during the period of extracorporeal circulation (ECC)…	1989		Perfusion	4	1	33-39	10.1177/026765918900400105	wrong outcomes
Bridge to transplantation with the DeBakey VADÂ® axial pump: A single center report	Grinda, J.M.; Latremouille, C.H.; Chevalier, P.; D'Attelis, N.; Boughenou, F.; Guillemain, R.; Deloche, A.; Fabiani, J.N.	Aims: To report our experience with a left ventricular assist device axial pump as a bridge to transplantation: the DeBakey Ventricular Assist Device (VAD). Methods: From February 1999 to February 2002, nine patients (among which eight males), with a mean age of 47 years, all in NYHA functional class IV, were proposed for a bridge to transplantation with the DeBakey VAD. Five patients had primary…	2002		European Journal of Cardio-thoracic Surgery	22	6	965-970	10.1016/S1010-7940(02)00612-7	wrong study design
Comparative hydrodynamic evaluation of bioprosthetic heart valves	Marquez, S.; Hon, R.T.; Yoganathan, A.P.	Background and aim of study: Pressure gradients across cardiac valve prostheses have been identified as one of the most important performance measures in valve replacement surgery. Specifically in aortic valves, these gradients influence reduction of left ventricular hypertrophy and are postulated to influence long-term survival. The correct choice of replacement valve is hampered by a lack of un…	2001		Journal of Heart Valve Disease	10	6	802-811		wrong intervention
Effect of preoperative renin-angiotensin system blockade on hypertension following coronary surgery	Colson, P.; Grolleau, D.; Chaptal, P.-A.; Ribstein, J.; Mimran, A.; Roquefeuil, B.	Renin-angiotensin system activation is suspected of being involved in postcoronary surgery hypertension, but appears to be useful in maintaining blood pressure during anesthesia and cardiopulmonary bypass. To clarify these points, 19 patients were compared: ten as a control group and nine who received captopril during two days before surgery. Anesthesia was the same for the two groups, and cardio…	1988		Chest	93	6	1156-1158	10.1378/chest.93.6.1156	wrong intervention
Myocardial protection in the failing heart: II. Effect of pulsatile cardioplegic perfusion under simulated left ventricular restoration	Kassab, G.S.; Kostelec, M.; Buckberg, G.D.; Covell, J.; Sadeghi, A.; Hoffman, J.I.E.	Objective: The open ventricle was studied in pacing-induced experimental heart failure to determine the extent of coronary perfusion and distribution during either continuous or pulsatile cardioplegic perfusion compared with whole blood in the beating heart. Methods: In 5 animals that underwent pacing-induced heart failure and in 6 control swine, regional coronary blood flows were measured on byp…	2006		Journal of Thoracic and Cardiovascular Surgery	132	4	884-890	10.1016/j.jtcvs.2006.04.048	wrong intervention
Effect of off-pump and on-pump coronary artery bypass grafting on renal function	Celik, J.B.; Gormus, N.; Topal, A.; Okesli, S.; Solak, H.	Background. Coronary artery bypass grafting (CABG) with cardiopulmonary bypass (CPB) has the risk of renal dysfunction. The cause of renal dysfunction after CPB is multifactorial, such as nonpulsatile flow, renal hypoperfusion, hypothermia, and duration of CPB. This study compared off-pump technique with on-pump technique on renal function in patients who underwent CABG. Methods. Sixty patients w…	2005		Renal Failure	27	2	183-188	10.1081/JDI-200048219	abstract
Epinephrine-mediated changes in carbon dioxide tension during reperfusion of ventricular fibrillation in a canine model	Angelos, M.G.; DeBehnke, D.J.	Objective: Previous studies suggest that epinephrine may alter the correlation of perfusion with measures of PCO2 during cardiopulmonary resuscitation. This study investigated the effects of epinephrine on PaCO2 and mixed venous PCO2 in a high-flow reperfusion model of cardiac arrest. Design: Prospective, block randomized, blinded, placebo-controlled, laboratory study. Subjects: Thirty mixed bree…	1995		Critical Care Medicine	23	5	925-930	10.1097/00003246-199505000-00022	animal study
Long-term mechanical circulatory support (destination therapy): On track to compete with heart transplantation?	Kirklin, J.K.; Naftel, D.C.; Pagani, F.D.; Kormos, R.L.; Stevenson, L.; Miller, M.; Young, J.B.	Objectives: Average 2-year survival after cardiac transplantation is approximately 80%. The evolution and subsequent approval of larger pulsatile and, more recently, continuous flow mechanical circulatory support (MCS) technology for destination therapy (DT) offers the potential for triage of some patients awaiting cardiac transplantation to DT. Methods: The National Heart, Lung, and Blood Instit…	2012		Journal of Thoracic and Cardiovascular Surgery	144	3	584-603	10.1016/j.jtcvs.2012.05.044	wrong intervention
Needle-to-suture ratio, as well as suture material, impacts needle-hole bleeding in vascular anastomoses	Sergeant, P.; Kocharian, R.; Patel, B.; Pfefferkorn, M.; Matonick, J.	OBJECTIVES The purpose of this study was to examine the influence of material variables on needle-hole bleeding in vascular anastomoses. Material variables include suture size, needle-tip geometry and diameter, needle coating, suture material and coating and swage area. We attempted to determine whether particular suture material and a reduced needle-to-suture ratio (N:S ratio) could reduce the v…	2016		Interactive Cardiovascular and Thoracic Surgery	22	6	813-816	10.1093/icvts/ivw042	wrong population
Vasodilator properties of nitroglycerin and isosorbide dinitrate during cardiopulmonary bypassâ€	Muikku, O.; Hynynen, M.; SalmenperÃ¤, M.; Heinonen, J.	In a placebo-controlled trial, we have studied the vasodilator properties of bolus doses of nitroglycerin (TNG) and isosorbide dinitrate (ISDN) in 32 patients during cardiopulmonary bypass with a constant pump flow. Blood volume of the venous reservoir and mean arterial pressure were recorded for 10 min after drug administration to detect changes in venous capacitance and arteriolar resistance, r…	1992		British Journal of Anaesthesia	68	4	376-380	10.1093/bja/68.4.376	wrong intervention
Efficacy and adverse effects of the coronary active perfusion system--from a viewpoint of perfusional timing.	Kamiya, H.; Watanabe, G.; Doi, T.; Saito, T.; Takahashi, M.; Tomita, S.; Tsukioka, T.; Kanamori, T.	We developed a coronary active perfusion system (CAPS) to avoid myocardial ischemia during off-pump coronary artery bypass (OPCAB). The purpose of this study was to determine the optimal timing of CAPS perfusion, and to investigate any adverse effects when it is driven within the systolic phase. Twenty-four pigs were divided into four groups: (A) systolic, (B) early-diastolic, (C) middle-diastoli…	2003		Annals of thoracic and cardiovascular surgery : official journal of the Association of Thoracic and Cardiovascular Surgeons of Asia	9	2	117-122		wrong intervention
The influence of free hand suturing technique and zero pressure fixation on the hydrodynamic function of aortic root and aortic valve leaflets	Revanna, P.; Fisher, J.; Watterson, K.G.	Objective: There is increasing interest in the use of stentless porcine bioprostheses implanted by the free hand suturing technique. However, preservation of the normal valve geometry and function is a matter of concern. This study has been conducted to investigate the influence of free hand insertion on the hydrodynamic function of the aortic valve. In particular, free sewn valves have been comp…	1997		European Journal of Cardio-thoracic Surgery	11	2	280-286	10.1016/S1010-7940(96)01045-7	wrong intervention
Regional blood flow during pulsatile cardiopulmonary bypass and after circulatory arrest in an infant model	Lodge, A.J.; Ãœndar, A.; Daggett, C.W.; Runge, T.M.; Calhoon, J.H.; Ungerleider, R.M.	Background. Pulsatile perfusion systems have been proposed as a means of improving end-organ perfusion during and after cardiopulmonary bypass. Few attempts have been made to study this issue in an infant model. Methods. Neonatal piglets were subjected to nonpulsatile (n = 6) or pulsatile (n = 7) cardiopulmonary bypass and 60 minutes of circulatory arrest. Cerebral, renal, and myocardial blood fl…	1997		Annals of Thoracic Surgery	63	5	1243-1250	10.1016/S0003-4975(97)00238-5	wrong intervention
The Impella Recover microaxial left ventricular assist device reduces mortality for postcardiotomy failure: A three-center experience	Siegenthaler, M.P.; Brehm, K.; Strecker, T.; Hanke, T.; NÃ¶tzold, A.; Olschewski, M.; Weyand, M.; Sievers, H.; Beyersdorf, F.; Von Segesser, L.K.; Frazier, O.H.	Background: We evaluated patient outcomes and complications associated with the microaxial Impella Recover left ventricular assist device (Impella Cardiosystems AG, Aachen, Germany) for postcardiotomy low-output syndrome. This low-cost device is inserted across the aortic valve through a 10-mm vascular graft sewn to the ascending aorta. Methods: Impella patients were compared with 198 patients tr…	2004		Journal of Thoracic and Cardiovascular Surgery	127	3	812-822	10.1016/j.jtcvs.2003.09.055	wrong study design
Effects of phosphodiesterase inhibitors after coronary artery bypass grafting	Orime, Y.; Shiono, M.; Hata, H.; Yagi, S.; Tsukamoto, S.; Okumura, H.; Kimura, S.-I.; Hata, M.; Sezai, A.; Obana, M.; Sezai, Y.	The aim of this study was to estimate the postoperative effects of phosphodiesterase (PDE) inhibitors (milrinone and olprinone) after coronary artery bypass grafting (CABG). To prevent hypotension caused by the PDE inhibitors, low dose of catecholamines were used concomitantly. A total of 34 elective CABG cases were tested. In 12 cases, 0.25 Î¼g kg-1 min-1 of milrinone, 3 Î¼g kg-1 min-1 of dobuta…	1999		Japanese Circulation Journal	63	2	117-122	10.1253/jcj.63.117	wrong intervention
Superior hemodynamics in left heart bypass without systemic heparinization	von Segesser, L.K.; Weiss, B.M.; Gallino, A.; Leskosek, B.; Redha, F.; von Felten, A.; Turina, M.	Open-chest left heart bypass was performed in 10 canine experiments (30â€“9 kg) by a servo controlled roller pump for 6 h at a pump flow of 50ml/min per kg body weight. The surfaces of the tubing sets were either standard (with systemic heparinization) or with end-point attached heparin(no systemic heparin). Besides continuous monitoring of hemodynamics, a standard battery of blood samples was ta…	1990		European Journal of Cardio-thoracic Surgery	4	7	384-388	10.1016/1010-7940(90)90047-4	wrong intervention
G894T polymorphism in the endothelial nitric oxide synthase gene is associated with an enhanced vascular responsiveness to phenylephrine	Philip, I.; Plantefeve, G.; Vuillaumier-Barrot, S.; Vicaut, E.; LeMarie, C.; Henrion, D.; Poirier, O.; Levy, B.I.; Desmonts, J.M.; Durand, G.; Benessiano, J.	Background - Differences in vascular reactivity to phenylephrine (PE) responsiveness have been largely evidenced in patients undergoing cardiac surgery with cardiopulmonary bypass (CPB). Because nitric oxide (NO) strongly affects modulation of the vascular tone in response to vasopressor agents, we hypothesized that the G894T polymorphism of the endothelial NO synthase gene (eNOS) could be relate…	1999		Circulation	99	24	3096-3098	10.1161/01.CIR.99.24.3096	wrong population
The effect of propofol on systemic vascular resistance during cardiopulmonary bypass: A comparative study with thiopentone	Onder, M.; Babacan, A.; Bozkirli, F.; Somunkiran, B.; Gunaydin, S.; Karadenizli, Y.	30 patients undergoing elective coronary artery bypass grafting surgery were allocated randomly to receive either propofol - 2.5 mg/kg - (N = 10, Group I) or thiopentone - 4 mg/kg - (N = 10, Group II) during cardiopulmonary bypass with constant pump flow and temperature. Two groups and another control group - receiving no medication - (N = 10, Group III) were compared with respect to the changes …	1994		Gazi Tip Dergisi	5	1	41-45		wrong intervention
Right heart bypass for left circumflex coronary artery bypass grafting	Suematsu, Y.; Ohtsuka, T.; Miyaji, K.; Murakami, A.; Miyairi, T.; Eyileten, Z.; Kotsuka, Y.; Takamoto, S.	Displacement of the heart to expose the left circumflex artery (LCX) causes hemodynamic disturbance during off-pump coronary artery bypass grafting (CABG). We applied right heart bypass (RHB) using a heparin-coated centrifugal pump without an oxygenator in an attempt to stabilize the hemodynamics. Five mongrel dogs (15.5-20kg) were used. Hemodynamic parameters were continuously monitored at a fix…	2000		Heart and Vessels	15	2	86-89	10.1007/s003800070037	wrong intervention
Percutaneous endovascular exclusion of radial artery pseudoaneurysm	Sinha, S.K.; Aggarwal, P.; Razi, M.; Sharma, A.K.; Pandey, U.; Krishna, V.	BACKGROUND: Coronary angiography and intervention through transradial approach is becoming default approach because of infrequent local site complications. Although pseudoaneurysm is a well described complication for femoral access, it is extremely rare in transradial access. CASE REPORT: Our patient was 68-year old female who had presented with pulsatile, painful, and gradually increasing swelli…	2021		ARYA Atherosclerosis	17	1	2024-01-04	10.22122/arya.v17i1.2255	wrong population
Mechanical circulatory support and simultaneous heart-kidney transplantation: An outcome analysis	Zalawadiya, S.K.; Wigger, M.; Disalvo, T.; Haglund, N.; Maltais, S.; Lindenfeld, J.	Background Single-donor simultaneous heart-kidney transplantation (SHKT) can significantly improve the survival of those with advanced heart failure and advanced renal insufficiency. Data on pre-transplant use of mechanical circulatory support (MCS) devices and outcomes after SHKT are limited and conflicting. Methods Using the United Network for Organ Sharing registry data, we evaluated 749 adult…	2016		Journal of Heart and Lung Transplantation	35	2	203-212	10.1016/j.healun.2015.10.007	wrong population
Lack of Association Between Gaseous Microembolisms Assessed by a Single Detection Device and Cerebral Complications in Cardiac Surgery Patients	Wiberg, S.; Vedel, A.G.; Holmgaard, F.; Kjaergaard, J.; Langkilde, A.R.; Hassager, C.; Steensgaard, J.; Rasmussen, L.S.; Nilsson, J.-C.	Objective: To assess the association between total volume and number of gaseous microemboli (GME) in the cardiopulmonary bypass (CPB) circuit and the occurrence of new postoperative cerebral infarctions and postoperative cognitive dysfunction (POCD) in patients undergoing cardiac surgery. Design: Predefined subanalyses of the randomized controlled Perfusion Pressure Cerebral Infarcts (PPCI) trial…	2020		Journal of Cardiothoracic and Vascular Anesthesia	34	6	1496-1503	10.1053/j.jvca.2019.12.020	wrong intervention
Effects of aortic balloon pumping during cardiopulmonary bypass on myocardial perfusion, metabolism, and contractility	Grover, F.L.; Fewel, J.G.; Vinas, J.; Ghidoni, J.J.; Arom, K.V.; Norton Jr., J.B.; Trinkle, J.K.	This study was undertaken to determine if the production of pulsatile flow by the intra-aortic balloon pump during cardiopulmonary bypass had any beneficial effect on coronary flow, regional myocardial flow, myocardial metabolism, and left ventricular function. Thirty-six conditioned dogs were subjected to one hour of total normothermic cardiopulmonary bypass. They were divided into the following…	1979		Chest	75	1	37-44	10.1378/chest.75.1.37	wrong outcomes
Long-term survival with partial left heart bypass following perioperative myocardial infarction and shock	Rose, D.M.; Colvin, S.B.; Culliford, A.T.; Cunningham, J.N.; Adams, P.X.; Glassman, E.; Isom, O.W.; Spencer, F.C.	During the period from July 1, 1978 to Dec. 31, 1980, we employed a partial left heart bypass (left atrium to ascending aorta) in 16 patients who could not be weaned from cardiopulmonary bypass with inotropic agents and the intra-aortic balloon pump. Flow rates up to 3,500 ml/min could be obtained with this device. Eight of the 16 patients survived and left the hospital. One patient died of a car…	1982		Journal of Thoracic and Cardiovascular Surgery	83	4	483-492	10.1016/s0022-5223(19)37235-6	wrong population
Intraoperative assessment of coronary artery bypass grafts using a pulsed doppler flowmeter	Louagie, Y.A.G.; Haxhe, J.-P.; Jamart, J.; Buche, M.; Schoevaerdts, J.-C.	A pulsed Doppler flowmeter was used in a series of 352 consecutive patients undergoing isolated coronary artery bypass grafting. Doppler flow measurements were available on 909 single terminolateral bypass grafts (327 internal mammary arteries and 582 saphenous veins) and 58 sequential bypass grafts anastomosed to combinations of arteries. Flow (mL/min) categorized as a function of the recipient …	1994		The Annals of Thoracic Surgery	58	3	742-749	10.1016/0003-4975(94)90738-2	wrong intervention
Direct visualization of minimal cerebral capillary flow during retrograde cerebral perfusion: An intravital fluorescence microscopy study in pigs	Duebener, L.F.; Hagino, I.; Schmitt, K.; Sakamoto, T.; Stamm, C.; Zurakowski, D.; SchÃ¤fers, H.-J.; Jonas, R.A.	Background: Retrograde cerebral perfusion (RCP) is used in some centers during aortic arch surgery for brain protection during hypothermic circulatory arrest. It is still unclear however whether RCP provides adequate microcirculatory blood flow at a capillary level. We used intravital microscopy to directly visualize the cerebral capillary blood flow in a piglet model of RCP. Methods: Twelve pigs…	2003		Annals of Thoracic Surgery	75	4	1288-1293	10.1016/S0003-4975(02)04724-0	animal study
Intraoperative transit time flow measurement: Off-pump versus on-pump coronary artery bypass	Hassanein, W.; Albert, A.A.; Arnrich, B.; Walter, J.; Ennker, I.C.; Rosendahl, U.; Bauer, S.; Ennker, J.	Background. Off-pump coronary artery bypass grafting (OPCAB) has attracted increasing attention. Performing the anastomosis off-pump is technically more demanding. The objective of the study is to assess the quality of anastomosis in OPCAB in comparison with conventional on-pump coronary artery bypass grafting using the transit time flow measurement. Methods. Four hundred forty-five patients oper…	2005		Annals of Thoracic Surgery	80	6	2155-2161	10.1016/j.athoracsur.2005.03.138	wrong outcomes
Ministernotomy repair of inadvertent proximal right subclavian artery injury following right internal jugular central venous catheter insertion	Thet, M.S.; Kyaw Tun, J.; Oo, A.Y.; Lopez-Marco, A.	A man in his 60s was referred for urgent coronary artery bypass grafting (CABG) procedure following acute coronary syndrome. After induction of general anaesthesia, right jugular venous catheterisation under two-dimensional ultrasound guidance was planned as part of perioperative management. While obtaining vascular access, the pulsatile flow was noted once the dilator was inserted, having to aba…	2022		BMJ Case Reports	15	4		10.1136/bcr-2021-247809	wrong intervention, wrong population
Cardiopulmonary bypass and oxygen consumption: Oxygen delivery and hemodynamics	Parolari, A.; Alamanni, F.; Gherli, T.; Bertera, A.; Dainese, L.; Costa, C.; Schena, M.; Sisillo, E.; Spirito, R.; Porqueddu, M.; Rona, P.; Biglioli, P.	Background. This study was undertaken to investigate the relations between whole body oxygen consumption (VO2), oxygen delivery (DO2), and hemodynamic variables during cardiopulmonary bypass. Methods. One hundred one patients were studied during cooling, hypothermia, and rewarming. Oxygen consumption, DO2, hemodynamics, and DO(2crit) were measured at these times. Results. There was a direct linea…	1999		Annals of Thoracic Surgery	67	5	1320-1327	10.1016/S0003-4975(99)00261-1	wrong intervention
Coronary active perfusion system can maintain myocardial blood flow and tissue oxygenation	Kamiya, H.; Watanabe, G.; Doi, T.; Saito, T.; Takahashi, M.; Tomita, S.; Tsukioka, T.; Kanamori, T.	Objectives: To avoid myocardial ischemia in off-pump coronary artery bypass, we developed a coronary active perfusion system (CAPS). The purposes of this study were to investigate the changes in myocardial blood flow and tissue oxygenation during CAPS perfusion, and to validate the ventricular arrthymias and hemodynamic deterioration preventing the effect. Methods: Sixteen pigs were divided into …	2002		European Journal of Cardio-thoracic Surgery	22	3	410-414	10.1016/S1010-7940(02)00339-1	wrong population
Blood transfusions recruit the microcirculation during cardiac surgery	Yuruk, K.; Almac, E.; Bezemer, R.; Goedhart, P.; De Mol, B.; Ince, C.	BACKGROUND: Perioperative red blood cell transfusions are commonly used in patients undergoing cardiac surgery to correct anemia caused by blood loss and hemodilution associated with cardiopulmonary bypass circulation. The aim of this investigation was to test the hypothesis that blood transfusion has beneficial effects on sublingual microcirculatory density, perfusion, and oxygenation. To this e…	2011		Transfusion	51	5	961-967	10.1111/j.1537-2995.2010.02971.x	wrong intervention
An automatic sutureless coronary anastomotic device: Initial results of an animal study	Bar-El, Y.; Tio, F.O.; Shofti, R.	Background: The efficacy and long-term patency of a new distal anastomotic device (DAD) for the creation of rapid, sutureless end-to-side venous or arterial coronary artery bypass graft anastomoses were tested in a sheep model. Methods: The DAD was used on the beating hearts of 34 sheep to create 20 anastomoses between saphenous veins (n = 9) or internal mammary arteries (n = 11) and various coro…	2003		Heart Surgery Forum	6	5	369-374		animal study
Clinical Evaluation of a New Type of Centrifugal Pump	Ninomiya, J.; Shoji, T.; Tanaka, S.; Ikeshita, M.; Ochi, M.; Yamauchi, S.; Yajima, T.; Yamauchi, H.; Sugimotox, T.; Aizawa, T.	Abstract: The major problems with existing centrifugal pumps are leakage, mechanical trauma, and thrombus formation. In consideration of these problems, a new compact centrifugal pump system was developed. The purpose of this study was to evaluate the new centrifugal pump system clinically. Ten patients underwent open heart surgery with a centrifugal pump or a roller pump. During surgery, hemodyn…	1994		Artificial Organs	18	9	702-705	10.1111/j.1525-1594.1994.tb03403.x	wrong study design
The outcome of pediatric patients undergoing congenital cardiac surgery under pulsatile cardiopulmonary bypass in different frequencies	Li, G.; Jiang, W.; Zhang, Y.; Zhang, X.; Chen, J.; Zhuang, J.; Zhou, C.	Purpose: To investigate the influence and possible pathophysiological mechanism of pulsatile cardiopulmonary bypass (CPB) in various frequencies in pediatric patients undergoing congenital cardiac surgery. Patients and methods: Clinical data and hemodynamic parameters were collected in 80 patients who underwent congenital cardiac surgeries and were perfused in different settings: pulsatile perfus…	2018		Therapeutics and Clinical Risk Management	14		1553-1561	10.2147/TCRM.S170642	wrong outcomes
Cerebral blood flow response to changes in arterial carbon dioxide tension during hypothermic cardiopulmonary bypass in children	Kern, F.H.; Ungerleider, R.M.; Quill, T.J.; Baldwin, B.; White, W.D.; Reves, J.G.; Greeley, W.J.	We examined the relationship of changes in partial pressure of carbon dioxide on cerebral blood flow responsiveness in 20 pediatric patients undergoing hypothermic cardiopulmonary bypass. Cerebral blood flow was measured during steady-state hypothermic cardiopulmonary bypass with the use of xenon 133 clearance methodology at two different arterial carbon dioxide tensions. During these measurement…	1991		Journal of Thoracic and Cardiovascular Surgery	101	4	618-622	10.1016/s0022-5223(19)36691-7	wrong intervention
Site of temperature monitoring and prediction of afterdrop after open heart surgery	Ramsay, J.G.; Ralley, F.E.; Whalley, D.G.; DelliColli, P.; Wynands, J.E.	To determine which of the commonly used "core" temperature sites, remote from the brain, best indicates total body rewarming, the temperatures in the rectum (RT), urinary bladder (UBT) and the pulmonary artery (PAT) at the termination of cardiopulmonary bypass (CPB) were correlated with the decrease in nasopharyn-geal temperature (NPT) after CPB (afterdrop) in 29 patients. The amount of afterdrop…	1985		Canadian Anaesthetists' Society Journal	32	6	607-612	10.1007/BF03011406	wrong intervention
Preservation of platelet function and number by prostacyclin during cardiopulmonary bypass	Coppe, D.; Sobel, M.; Seamans, L.; Levine, F.; Salzman, E.	Thirty-four dogs underwent total cardiopulmonary bypass for 1 or 2 hours with a bubble oxygenator and cardiotomy suction. The dogs were divided into three groups: control dogs which received heparin alone, dogs which received prostacyclin (PGI2) and heparin, and dogs which received prostacyclin alone. PGI2 was given as a bolus (6 to 60 Î¼g) and then as a constant infusion (0.2 to 0.8 Î¼g/kg/min) …	1981		Journal of Thoracic and Cardiovascular Surgery	81	2	274-278	10.1016/s0022-5223(19)37636-6	wrong intervention
A computerized system forthe study of oxygen uptake and haemodynamics during cardiopulmonary bypass	Alston, R.P.; Rennie, R.A.; Toal, F.; Kenny, G.N.C.	A computerized system which incorporated haemodynamic, temperature and arterial pH (pHa) monitoring was developed to record data and to improve temperature and pHa control during hypothermic cardiopulmonary bypass (CPB). The system was evaluated in the course of a study of haemodynamics and metabolism during CPB. It was planned to have three 10 minute periods of study in 24 patients, during which…	1989		Perfusion	4	3	197-203	10.1177/026765918900400305	wrong intervention
Augmentation of abdominal organ perfusion during cardiopulmonary bypass with a novel intra-aortic pulsatile catheter pump	Gu, Y.J.; De Kroon, T.L.; Elstrodt, J.M.; Van Oeveren, W.; Boonstra, P.W.; Rakhorst, G.	Background: Current pulsatile pumps for cardiopulmonary bypass (CPB) are far from satisfactory because of the poor pulsatility. This study was undertaken to examine the efficiency of a novel pulsatile catheter pump on pulsatility and its effect on abdominal organ perfusion during CPB. Methods: Twelve pigs weighing 89Â±11 kg were randomly divided into a pulsatile group (n=6) and a non-pulsatile gr…	2005		International Journal of Artificial Organs	28	1	35-43	10.1177/039139880502800107	animal study
Does vacuum-assisted venous drainage increase gaseous microemboli during cardiopulmonary bypass?	Jones, T.J.; Deal, D.D.; Vernon, J.C.; Blackburn, N.; Stump, D.A.	Background. Vacuum-assisted venous drainage enables adequate drainage through small-diameter cannulas but concerns are that it results in more gaseous microemboli delivered to the patient. Methods. Five identical embolus detectors monitored the propagation of entrained air through a cardiopulmonary bypass (CPB) model. The ability of the CPB circuit to remove gaseous microemboli was studied with v…	2002		Annals of Thoracic Surgery	74	6	2132-2137	10.1016/S0003-4975(02)04081-X	wrong study design
Early cerebral functional outcome after coronary artery bypass surgery using different acid-base management during hypothermic cardiopulmonary bypass	Engelhardt, W.; Dierks, T.; Pause, M.; Hartung, E.	Background: Cerebral injury can render meaningless an otherwise successful cardiac operation. As carbon dioxide management during hypothermic cardiopulmonary bypass has a major impact on cerebral blood flow during bypass, it may also influence postoperative cerebral function. The objective of this prospective, controlled, double-blind study was to compare the effect of pH-stat (temperature correc…	1996		Acta Anaesthesiologica Scandinavica	40	4	457-465	10.1111/j.1399-6576.1996.tb04469.x	wrong intervention
Hemodilution and whole body oxygen balance during normothermic cardiopulmonary bypass in dogs	Liam, B.-L.; Plochl, W.; Cook, D.J.; Orszulak, T.A.; Daly, R.C.	Objective: The purpose of this study was to determine the minimum hematocrit value that can support whole body oxygen consumption during normothermic cardiopulmouary bypass. The effect of hemodilution on peripheral resistance, whole body oxygen delivery, and oxygen consumption was determined over a range of hematocrit values. Methods: Measurements were obtained during 38Â°C cardiopulmonary bypass…	1998		Journal of Thoracic and Cardiovascular Surgery	115	5	1203-1208	10.1016/S0022-5223(98)70422-2	animal study
Platelet dysfuction in cardiopulmunary bypass: An experimental comparative study between a centrifugal and a new pulsatile pump	Herreros, J.; Berjano, E.J.; MÅ›, P.; PadrÃ³s, C.; Sales-Nebot, L.; Vlaanderen, W.; DÃ­az, P.; PÃ¡ramo, J.A.; RÃ¡bago, G.; MercÃ©, S.	The aim of this investigation was to study the effect of a new pulsatile pump for extracorporeal circulation (ECC) on platelet count and platelet function with respect to a Biomedicus centrifugal pump. Thirteen pigs, 8 in the pulsatile group (PG) and 5 in the centrifugal group (CG), underwent a partial extracorporeal circulation lasting 3h. The animals were sacrificed 3h post-ECC. The platelet st…	2003		International Journal of Artificial Organs	26	12	1086-1094	10.1177/039139880302601206	wrong intervhetion
Perfusion Treatment Algorithm: Methods of Improving the Quality of Perfusion	Holcomb, H.B.; Stammers, A.H.; Gao, C.; Nutter, B.; Ellis, T.; Ahlgren, R.L.; Schmer, R.G.; Hock, L.M.	The pathophysiological consequence associated with cardiopulmonary bypass (CPB) has generated a movement away from this technology in the treatment of heart disease. The negative outcomes are multifactorial in origin and may be associated both with the conduct of CPB and the instrumentation of extracorporeal flow. The purpose of this study was twofold. First, to develop a bedside patient risk ass…	2003		Journal of Extra-Corporeal Technology	35	4	290-296		wrong study design
Heat dosage vs. distribution during rewarming on C-P bypass	Noback, C.R.; Tinker, J.H.	Emergence from previously hypothermic cardiopulmonary bypass (CPB) is usually followed by body temperature decreases, despite rewarming on bypass to nasopharyngeal temperatures (NPT) of 37Â°C. Upon recovery from neuromuscular blockade, resultant shivering may severely increase oxygen delivery demands. It is hypothesized that variations in either administered dosage or distribution of heat during …	1979		Anesthesiology	51	3 SUPPL	S134	10.1097/00000542-197909001-00134	wrong study design
Brain tissue pH, oxygen tension, and carbon dioxide tension in profoundly hypothermic cardiopulmonary bypass. Comparative study of circulatory arrest, nonpulsatile low-flow perfusion, and pulsatile low-flow perfusion	Watanabe, T.; Orita, H.; Kobayashi, M.; Washio, M.	The pH, oxygen tension, and carbon dioxide tension of canine brain tissue were experimentally examined during profoundly hypothermic cardiopulmonary bypass. After core cooling, a 60-minute period of circulatory arrest was performed in group 1 (n = 8), a 120-minute nonpulsatile low-flow perfusion (25 ml/kg/min) in group 2 (n = 8), and a 120-minute pulsatile low-flow perfusion (25 ml/kg/min) in gro…	1989		Journal of Thoracic and Cardiovascular Surgery	97	3	396-401	10.1016/s0022-5223(19)34578-7	wrong outcomes
Post-operative effects of olprinone after coronary artery bypass grafting.	Orime, Y.; Shiono, M.; Hata, H.; Yagi, S.; Tsukamoto, S.; Kimura, S.; Ohmiya, S.; Sezai, A.; Yamada, H.; Obana, M.; Sezai, Y.	The aim of this study was to test the effects of olprinone after coronary artery bypass grafting (CABG). In order to prevent hypotension caused by olprinone, low doses of catecolamines were used concomitantly. Total 22 elective CABG cases were evaluated. In all cases, moderate hypothermia and cardioplegic cardiac arrest were performed. In 10 cases, continuous intravenous 0.1 microg/kg/min of olpr…	1998		Annals of thoracic and cardiovascular surgery : official journal of the Association of Thoracic and Cardiovascular Surgeons of Asia	4	6	340-346		wrong study design
Effects of vasodilation on cardiac output measured by PulseCOâ„¢	Yamashita, K.; Nishiyama, T.; Yokoyama, T.; Abe, H.; Manabe, M.	Backgrounds: The instability of cardiac output (CO) measured by PulseCOâ„¢ (LiDCO Ltd.) during cardiac surgery has been reported. In the present study, we investigated the effects of vasodilation by prostaglandin E1 (PGE1) on the relation between cardiac output measured by PulseCOâ„¢ and that by thermodilution. Methods: Twenty patients who underwent off-pump coronary artery bypass grafting (OPCAB…	2007		Journal of Clinical Monitoring and Computing	21	6	335-339	10.1007/s10877-007-9093-9	wrong study design
Flow characteristics of LIMA radial composite sequential bypass grafting and single LIMA and saphenous vein sequential bypass grafting performed under OPCAB	Jung, J.S.; Chung, C.H.; Lee, S.H.; Cho, W.C.; Lee, J.H.; Ryu, Y.G.; Song, H.; Lee, J.W.; Choo, S.J.	Aim. The present study was aimed to compare the hemodynamic flow characteristics of LIMA radial artery composite sequential bypass grafting and with single LIMA and saphenous vein sequential bypass grafting performed by off-pump coronary artery bypass grafting (OPCAB). Methods. Between March 2007 and February 2008, 121 OPCAB patients were prospectively divided into two groups; Group I (N.=70, lef…	2012		Journal of Cardiovascular Surgery	53	4	537-544		wrong intervention
Effect of pulmonary perfusion on the slopes of single-breath test of CO2	Tusman, G.; Areta, M.; Climente, C.; Plit, R.; Suarez-Sipmann, F.; RodrÃ­guez-Nieto, M.J.; Peces-Barba, G.; Turchetto, E.; BÃ¶hm, S.H.	The objective of this study was to evaluate the effects of lung perfusion on the slopes of phases II (SII) and III (SIII) of a single-breath test of CO2 (SBT-CO2). Fourteen patients submitted to cardiac surgery were studied during weaning from cardiopulmonary bypass (CPB). Pump flow was decreased in 20% steps, from 100% (total CPB = 2.5 1Â·minÂ·min-2) to 0%. This maneuver resulted in a progressiv…	2005		Journal of Applied Physiology	99	2	650-655	10.1152/japplphysiol.01115.2004	wrong intervention
Mechanical ventricular support using pulsatile abiomed BVS 5000 and centrifugal biomedicus-pump in postcardiotomy shock	Minami, K.; Posival, H.; El-Bynayosy, A.; Korner, M.M.; Schrofel, H.; Murray, E.; Korfer, R.	Since we started using ventricular assist devices (VAD) in July 1987 up to August 1993, 63 of 15,650 (0.4%) patients (pts) who underwent open heart surgery were supported postoperatively by VAD at out institution. Forty-three were male and 20 female, mean age 55.5 years. In 49 pts coronary artery bypass grafting (CABG), in 8 pts valve surgery, in 3 pts combined CABG and valve surgery and in 3 pts…	1994		International Journal of Artificial Organs	17	9	492-498	10.1177/039139889401700908	wrong population
Eeg burst suppression with propofol during cardiopulmonary bypass in children: A study of the haemodynamic, metabolic and endocrine effects	Laycock, G.J.A.; Mitchell, J.M.; Paton, R.D.; O'b. Donaghey, S.F.; Logan, R.W.; Morton, N.S.	Summary: We have studied the effects of propofol, given to maintain EEG suppression throughout cardiopulmonary bypass (CPB), in 20 children aged 1-15 yr, in a parallel group comparison. Anaesthesia was produced by fentanyl 50Î¼g kg-1, enflurane or halothane and midazolam 0.1 mg kg-1 at the start of CPB. After randomization, 50% of the children also received propofol during CPB. All children were …	1992		British Journal of Anaesthesia	69	4	356-362	10.1093/bja/69.4.356	wrong intervention
Effects of concomitant usage of milrinone and catecholamine for weaning from cardiopulmonary bypass.	Orime, Y.; Shiono, M.; Hata, H.; Yagi, S.; Tsukamoto, S.; Kimura, S.; Ohmiya, S.; Sezai, A.; Yamada, H.; Obana, M.; Sezai, Y.	To estimate the effectiveness of concomitant usage of milrinone and catecholamine for weaning from cardiopulmonary bypass (CPB), a clinical study was made, in elective coronary artery bypass grafting (CABG) cases. 24 consecutive patients underwent elective CABG in our institute. In all cases, moderate hypothermia and cardioplegic(St. Thomas solution) cardiac arrest were performed. In 12 cases, co…	1998		The Japanese journal of thoracic and cardiovascular surgery : official publication of the Japanese Association for Thoracic Surgery = Nihon KyÅbu Geka Gakkai zasshi	46	9	803-809	10.1007/BF03217826	wrong intervebntion
Usefulness of peak-to-peak pulsatility index in infrainguinal bypass graft surveillance	Inoue, Y.; Iwai, T.	Purpose. We conducted this study to find out whether the peak-to-peak pulsatility index (PPI) predicted graft failure and which factors affected the PPI. Methods. Color-duplex sonography was used to take 520 scans of 74 infrainguinal bypasses, 62 of which were femoropopliteal bypasses and 12 of which were femorocrural bypasses. Vessel diameter and velocity waveform were measured in the graft as w…	2003		Surgery Today	33	8	595-599	10.1007/s00595-003-2558-7	wrong population
Low-flow perfusion technique for shaggy aortic arch	Shuto, T.; Anai, H.; Wada, T.; Kawashima, T.; Mori, K.; Miyamoto, S.	Background: The most common complication of thoracic aortic disease with shaggy aorta is cerebral infarction. We have performed â€œlow-flow perfusionâ€ as a method of extracorporeal circulation to prevent cerebral embolism in patients with strong atherosclerotic lesions in the aortic arch. Methods: â€œLow-flow perfusionâ€ is a method in which cardiopulmonary bypass is started by partial blood r…	2023		General Thoracic and Cardiovascular Surgery				10.1007/s11748-023-01988-7	wrong study design
Intraoperative bypass graft flow in intra-aortic balloon pump-supported patients: Differences in arterial and venous sequential conduits	Onorati, F.; Santarpino, G.; Rubino, A.; Cristodoro, L.; Scalas, C.; Renzulli, A.	Background: The intra-aortic balloon pump is used worldwide as an anti-ischemic strategy. However, little is known about the modifications of the graft flowmetry during use of intra-aortic balloon pump. Methods: An observational study aimed at analyzing transit-time flow measurements during 1:1 intra-aortic balloon pump use and during its cessation in 138 consecutive patients using intra-aortic b…	2009		Journal of Thoracic and Cardiovascular Surgery	138	1	54-61	10.1016/j.jtcvs.2008.11.044	wrong intervention
Experimental investigation of pulsatility effect on the deformability and hemolysis of blood cells	Kang, Y.J.; Kim, M.G.; Son, K.H.; Lim, C.H.; Son, H.S.; Yoon, S.Y.; Kwon, H.S.; Yang, S.	In this study, we investigated the differences between pulsatile cardiopulmonary bypass (CPB) procedure and nonpulsatile CPB procedure in terms of their effects on hemolysis and deformability of red blood cells (RBCs) under various shear stress conditions. In order to research the effects on hemolysis and deformability, four parameters - free hemoglobin (fHb) concentration, normalized index of he…	2010		Artificial Organs	34	4	E103-E109	10.1111/j.1525-1594.2009.00974.x	wrong outcomes
Effects of temperature and flow rate on regional blood flow and metabolism during cardiopulmonary bypass	Lazenby, W.D.; Ko, W.; Zelano, J.A.; Lebowitz, N.; Shin, Y.T.; Isom, O.W.; Krieger, K.H.	Eleven dogs were subjected to a 150-minute period of cardiopulmonary bypass that consisted of a high-flow, normothermic phase, a high-flow, hypothermic phase, a low-flow, hypothermie phase, and then a high-flow, rewarming phase. Regional blood flow and oxygen consumption to the brain, intestines, kidney, and hind limb were determined at baseline and at 10-minute intervals during Cardiopulmonary b…	1992		The Annals of Thoracic Surgery	53	6	957-964	10.1016/0003-4975(92)90367-D	wrong intervention
Mixed venous oxygen saturation during cardiopulmonary bypass poorly predicts regional venous saturation	McDaniel, L.B.; Zwischenberger, J.B.; Vertrees, R.A.; Nutt, L.; Uchida, T.; Nguyen, T.; Kramer, G.C.; McLellan, F.	Mixed venous oxygen saturation is generally accepted as an indicator of adequacy of systemic oxygen delivery; however, cardiopulmonary bypass (CPB) may alter this relationship. Major postoperative complications potentially secondary to inadequate oxygen delivery during CPB indicate that mixed venous oxygen saturation may not detect regional venous desaturation during CPB. We therefore tested the …	1995		Anesthesia and Analgesia	80	3	466-472	10.1097/00000539-199503000-00006	wrong intervention
Clinical evaluation of the novel Capiox NX19 adult oxygenatorâ€“a multicenter study	Hendrix, R.H.J.; Debeuckelaere, G.; Degezelle, K.; Lenaerts, L.; Verbelen, T.; Weerwind, P.W.	Introduction: The novel Capiox NX19 adult oxygenator is, compared to its predecessors, improved with enhanced air removal technology, a polymer heat exchanger and smaller, innovative hollow fibers resulting in a surface area reduction and a lower priming volume. The aim of this study was to evaluate the NX19 oxygenator performance in a clinical setting. Methods: A prospective multicenter study wa…	2023		Perfusion (United Kingdom)	38	4	734-739	10.1177/02676591221078942	wrong study design
Mechanical circulatory support in infants and adults with the MEDOS/HIA assist device	Kaczmarek, I.; Mair, H.; Groetzner, J.; Sachweh, J.; Oberhoffer, M.; Fuchs, A.; Reichart, B.; Daebritz, S.	Mechanical circulatory support is successfully applied to patients with low cardiac output. The MEDOS/HIA-System provides pulsatile ventricular assistance for pediatric and adult patients. Our experience with 13 consecutive patients with the MEDOS is reported. Perioperative survival was 84.6%, complications occurred in 61% (31% thrombembolism, 23% rethoracotomy, 7% infections). Mean duration of s…	2005		Artificial Organs	29	10	857-860	10.1111/j.1525-1594.2005.00140.x	wrong population
Temporary epicardial ventricular stimulation in patients with atrial fibrillation: Acute effects of ventricular pacing site on bypass graft flows	Madershahian, N.; Liakopoulos, O.J.; Wittwer, T.; Wippermann, J.; Kuhn-Regnier, F.; Naraghi, H.; Wahlers, T.	Objective: Data on coronary artery bypass grafts flows in patients with atrial fibrillation (AF) requiring epicardial ventricular pacing is lacking. This study aimed to evaluate the optimal epicardial ventricular pacing site in patients with AF following coronary artery bypass surgery (CABG). Methods: In 23 consecutive patients (mean age = 69.2 Â± 1.9 years, gender = 62% male, ejection fraction […	2009		Journal of Cardiac Surgery	24	4	424-428	10.1111/j.1540-8191.2008.00786.x	wrong population
The effect of temperature on cerebral metabolism and blood flow in adults during cardiopulmonary bypass	Croughwell, N.; Smith, L.R.; Quill, T.; Newman, M.; Greeley, W.; Kern, F.; Lu, J.; Reves, J.G.	The effect of temperature on cerebral blood flow and metabolism was studied in 41 adult patients scheduled for operations requiring cardiopulmonary bypass. Plasma levels of midazolam and fentanyl were kept constant by a pharmacokinetic model-driven infusion system. Cerebral blood flow was measured by xenon 133 clearance (initial slope index) methods. Cerebral blood flow determinations were made a…	1992		Journal of Thoracic and Cardiovascular Surgery	103	3	549-554	10.1016/s0022-5223(19)34997-9	wrong intervention
In vivo comparison of the optiflow and EZ glide aortic dispersion cannulas	Gennari, M.; Rossi, F.; Polvani, G.; Bertera, A.; Riva, G.; Fave, A.D.; Rassiga, C.; Agrifoglio, M.	Objectives: Morbidity associated with coronary artery bypass grafts and embolization during aortic cannulation is strongly related to patient characteristics/comorbidities, arterial cannulation site used and the shape of arterial cannulae tips. The desired features of an arterial cannula should be to mitigate the morbid effects of these cannulas and to focus on achieving higher blood flows with l…	2020		Journal of Cardiac Surgery	35	1	158-162	10.1111/jocs.14347	wrong population
Comparison of normothermic cardiopulmonary bypass with conventional hypothermic bypass	Chauhan, S.; Ramesh, G.; Saxena, N.; Choudhary, S.K.; Kumar, L.; Kumar, A.S.	In a prospective randomized study from October to December 1996 at the All India Institute of Medical Sciences, we compared normothermic cardiopulmonary bypass with conventional hypothermic bypass. Sixty patients undergoing open-heart surgery for valvular heart disorders were assigned to undergo either normothermic bypass (35Â°C to 37Â°C, n = 30) or moderate hypothermic bypass (28Â°C, n = 30). By…	1997		Asian Cardiovascular and Thoracic Annals	5	4	199-202	10.1177/021849239700500403	wrong study design
Continuous transoesophageal echocardiography monitoring during weaning from cardiopulmonary bypass in children	Ninomiya, J.; Yamauchi, H.; Hosaka, H.; Ishii, Y.; Terada, K.; Sugimoto, T.; Yamauchi, S.; Yajima, T.; Bessho, R.; Fujii, M.; Hinokiyama, K.; Tanaka, S.	The purpose of this study was to evaluate the effectiveness of transoesophageal echocardiography monitoring during weaning from cardiopulmonary bypass after intracardiac repair in children. The left ventricular ejection fraction, left ventricular end-diastolic volume and left ventricle wall motion were monitored continuously by transoesophageal echocardiography in controls weaned easily from card…	1997		Vascular	5	1	129-133	10.1177/096721099700500122	wrong intervention
Brain damage in profound hypothermia. Perfusion versus circulatory arrest	Molina, J.E.; Einzig, S.; Mastri, A.R.; Bianco, R.W.; Marks, J.A.; Rasmussen, T.M.; Clack, R.M.	To investigate brain changes in induced deep core hypothermia (18Â° C) with or without circulatory arrest, four groups of dogs were subjected to cardiopulmonary bypass (CPB) under the following conditions: (1) differential head perfusion with pulsatile flow and simultaneous circulatory arrest to the rest of the body; (2) differential perfusion to the head with a nonpulsatile flow; (3) total circu…	1984		Journal of Thoracic and Cardiovascular Surgery	87	4	596-604	10.1016/s0022-5223(19)37363-5	wrong study design
Renal blood flow velocity in acute renal failure following cardiopulmonary bypass surgery	Alwaidh, M.H.; Cooke, R.W.; Judd, B.A.	Diminished renal perfusion is believed to be the main factor precipitating acute renal failure (ARF) following cardiopulmonary bypass surgery (CPB). We aimed to assess renal perfusion in patients following CPB surgery using Doppler ultrasound measurements. The Pulsatility index (PI) of the renal and intrarenal arteries was calculated as an index of renal perfusion. Two groups of patients were stu…	1998		Acta Paediatrica, International Journal of Paediatrics	87	6	644-649	10.1080/080352598750014058	wrong intervention
Impact of tricuspid valve insufficiency on the performance of left ventricular assist devices	Gomez Hamacher, C.J.R.; Torregroza, C.; Sadat, N.; Scheiber, D.; von der Beek, J.-C.; Westenfeld, R.; Knorr, I.J.; Sager, M.; Lichtenberg, A.; Saeed, D.	Objective: To evaluate the impact of severe tricuspid valve insufficiency (TVI) at the time of left ventricular assist device (LVAD) implantation on the hemodynamic and LVAD parameters in an acute ovine model. Methods: Stable heart failure (HF) was induced in 10 ovines through the application of 3 Â± 1 coronary ligations. Once stable HF was obtained (after 15 Â± 5 days), the animals were supporte…	2020		JTCVS Open	4		16-23	10.1016/j.xjon.2020.09.001	wrong intervention
Mechanical circulatory assist using heparin-coated tube and roller pump system	Saito, A.; Hayashi, J.-i.; Eguchi, S.	We have invented a mechanical circulatory assist system that uses a heparin-coated tube and a roller pump. Experimental left heart bypass was performed on 13 mongrel dogs for 24 hours without systemic heparinization. There were no significant changes in coagulation variables during the experiment, and pathological examination of internal organs after bypass revealed no evidence of thromboembolism…	1992		The Annals of Thoracic Surgery	53	4	659-665	10.1016/0003-4975(92)90329-3	wrong study design
Intraoperative assessment of coronary artery bypass graft: Transit-time flowmetry versus angiography	Shin, H.; Yozu, R.; Mitsumaru, A.; Iino, Y.; Hashizume, K.; Matayoshi, T.; Kawada, S.	Background. Transit-time flowmetry has been used to assess graft status intraoperatively. This study examines the Validity of this method by comparing its results with the findings of simultaneously performed graft angiography. Methods. The left internal thoracic artery (LITA) anastomosed to the left anterior descending artery (LAD) was assessed intraoperatively with both transit-time flowmetry a…	2001		Annals of Thoracic Surgery	72	5	1562-1565	10.1016/S0003-4975(01)02981-2	wrong intervention
Risk index for perioperative renal dysfunction/failure: Critical dependence on pulse pressure hypertension	Aronson, S.; Fontes, M.L.; Miao, Y.; Mangano, D.T.	BACKGROUND - An acute renal event after coronary bypass graft surgery is associated with high mortality and substantial additive cost. METHODS AND RESULTS - This prospective and descriptive study of 4801 patients having coronary bypass graft surgery with cardiopulmonary bypass from November 1996 to June 2000 at 70 centers in 16 countries established associations between predictor variables and po…	2007		Circulation	115	6	733-742	10.1161/CIRCULATIONAHA.106.623538	wrong intervention
The CentriMag: a new optimized centrifugal blood pump with levitating impeller.	Mueller, J.P.; Kuenzli, A.; Reuthebuch, O.; Dasse, K.; Kent, S.; Zuend, G.; Turina, M.I.; Lachat, M.L.	PURPOSE: Blood pumps are routinely used for circulatory and pulmonary support. However, blood trauma and pump failure remain severe drawbacks of currently available pump models. This study evaluated the first clinical application of a new, totally bearingless centrifugal blood pump (CentriMag). MATERIAL AND METHODS: A centrifugal pump consisting of an electromagnetic suspended impeller was used a…	2004		The heart surgery forum	7	5	E477-480		wrong interventipump
Transcranial Doppler Changes in Patients Treated with Extracorporeal Membrane Oxygenation	Kavi, T.; Esch, M.; Rinsky, B.; Rosengart, A.; Lahiri, S.; Lyden, P.D.	Background Transcranial Doppler (TCD) has significant implications for neurovascular assessment in patients being treated with venoarterialâ€“extracorporeal membrane oxygenation (VA-ECMO). However, there have been no studies demonstrating the changes in pulsatility indices (PIs) seen in these patients. Nonpulsatile waveforms are seen during on-pump coronary artery bypass graft, but low or lowâ€“n…	2016		Journal of Stroke and Cerebrovascular Diseases	25	12	2882-2885	10.1016/j.jstrokecerebrovasdis.2016.07.050	wrong study design
Feasibility Study of a Temporary Percutaneous Left Ventricular Assist Device in Cardiac Surgery	Pitsis, A.A.; Visouli, A.N.; Burkhoff, D.; Dardas, P.; Mezilis, N.; Bougioukas, G.; Filippatos, G.	Background: The aim of this study is to evaluate a percutaneous left ventricular assist device (Tandem Heart pVAD; Cardiac Assist, Pittsburgh, Pennsylvania) in the postcardiotomy setting. Methods: Between August 2001 and August 2004, 11 high-risk male patients who had undergone heart failure surgery or surgical revascularization were supported by the TandemHeart postcardiotomy. The major indicati…	2007		Annals of Thoracic Surgery	84	6	1993-1999	10.1016/j.athoracsur.2007.06.048	wrong intervention
End-tidal CO2 for prediction of cardiac output following weaning from cardiopulmonary bypass	Baraka, A.S.; Aouad, M.T.; Jalbout, M.I.; Kaddoum, R.N.; Khatib, M.F.; Haroun-Bizri, S.T.	This prospective study included 32 patients undergoing cardiopulmonary bypass (CPB) for elective coronary artery bypass grafting correlates the respiratory end-tidal CO2 (ETCO2) during partial separation from CPB with cardiac output (CO) following weaning from CPB. After induction of general anesthesia, a pulmonary artery catheter was inserted for measurement of cardiac output by thermodilution. …	2004		Journal of Extra-Corporeal Technology	36	3	255-257		wrong intervention
Oxygenator exhaust capnography as an index of arterial carbon dioxide tension during cardiopulmonary bypass using a membrane oxygenator	O'Leary, M.J.; MacDonnell, S.P.; Ferguson, C.N.	We have studied the relationship between the partial pressure of carbon dioxide in oxygenator exhaust gas (PE(CO2)) and arterial carbon dioxide tension (Pa(CO2)) during hypothermic cardiopulmonary bypass with non-pulsatile flow and a membrane oxygenator. A total of 172 paired measurements were made in 32 patients, 5 min after starting cardiopulmonary bypass and then at 15-min intervals. Additiona…	1999		British Journal of Anaesthesia	82	6	843-846	10.1093/bja/82.6.843	wrong intervention
Effects of Intra-Aortic Balloon Pumping on Graft Flow in Coronary Surgery: An Intraoperative Transit-Time Flowmetric Study	Takami, Y.; Masumoto, H.	Background: We investigated hemodynamic effects of intra-aortic balloon pumping (IABP) in in-situ and aorta-coronary (A-C) grafts during coronary artery bypass grafting (CABG). Methods: One hundred seventy-two grafts, including 84 in-situ left internal thoracic arteries (LITAs), were examined intraoperatively with a transit-time flowmeter in 84 patients who had prophylactic IABP. The following me…	2008		Annals of Thoracic Surgery	86	3	823-827	10.1016/j.athoracsur.2008.05.018	wrong outcomes
Regulation of perfusion pressure during cardiopulmonary bypass using sevoflurane	Ueda, T.; Mizuguchi, K.; Tsuji, T.; Tabayashi, N.; Abe, T.; Naito, H.; Takewa, Y.; Taniguchi, S.	In hypothermic cardiopulmonary bypass (CPB), various vasodilators are used to control the perfusion pressure. These agents, however, often decrease the pressure excessively, and the low perfusion pressure may persist until the end of CPB. In this study we evaluate the safety and characteristics of the regulation of perfusion pressure during CPB using a volatile anesthetic, sevoflurane which has a…	2001		International Journal of Artificial Organs	24	1	30-33	10.1177/039139880102400106	wrong study design
A nomogram to evaluate the arterial mixed venous oxygen saturation difference during cardiopulmonary bypass	Cavaliere, F.	A nomogram providing the arterial mixed venous haemoglobin saturation difference (S(a-v)O2) corresponding to normal oxygen consumption (VO2) during cardiopulmonary bypass (CPB) was produced. Normal VO2 during CPB (95.8 Â± 20.1 ml/min/m2 at 37Â°C) was obtained from the literature. The nomogram computes the S(a-v)O2 from the body surface, pump flow, blood haemoglobin and patient temperature; a tabl…	1998		Perfusion	13	1	45-51	10.1177/026765919801300106	wrong intervention
Does radial artery harvesting cause any changes in the forehand circulation during the postoperative period? An angiographic study	MansuroÇ§lu, D.; Ã–meroÇ§lu, S.N.; GÃ¶ksedef, D.; Izgi, A.; Kirali, K.; Ipek, G.; Yakut, C.	Objective: The aim of this study was to evaluate angiographic changes in the ulnar and interosseous arteries, and the collateral circulation of forehand after harvesting radial artery. Methods: Forty patients were studied between June 1998 and June 2001. Study group consisted of 30 patients who received radial artery as a conduit for coronary artery bypass operation, and control group consisted o…	2004		Anadolu Kardiyoloji Dergisi	4	2	149-152		wrong study design
Flowmetry of left internal thoracic artery graft to left anterior descending artery: Comparison between on-pump and off-pump surgery	Neto, F.M.C.; Guedes, M.A.V.; Soares, L.E.F.; Almeida, G.S.; GuimarÃ£es, A.R.F.; Barreto, M.A.; Porto, E.C.; Rabelo JÃºnior, Ã.	Background: Off-pump coronary bypass grafting (OPCAB) has become a widely used technique. Coronary flowmetry is the most common method employed to assess graft patency, nevertheless, few studies compare flow patterns between ONCAB and OPCAB surgery. The objective of this study was to compare flowmetry data in left internal mammary artery grafts bypasses to the left anterior descendent artery. Met…	2012		Brazilian Journal of Cardiovascular Surgery	27	2	283-289	10.5935/1678-9741.20120045	wrong outcomes
Impact of norepinephrine on regional cerebral oxygenation during cardiopulmonary bypass	Hagen, O.A.; HÃ¸iseth, L.Ã˜.; Roslin, A.; Landsverk, S.A.; Woldbaek, P.R.; Pripp, A.H.; Hanoa, R.; KirkebÃ¸en, K.A.	Objectives Norepinephrine is used to increase mean arterial pressure during cardiopulmonary bypass. However, it has been suggested that norepinephrine could constrict cerebral arteries, reducing cerebral blood flow. The aim of this study, therefore, was to explore whether there was an association between doses of norepinephrine to maintain mean arterial pressure at âˆ¼80 mmHg during cardiopulmona…	2016		Journal of Cardiothoracic and Vascular Anesthesia	30	2	291-296	10.1053/j.jvca.2015.12.015	wrong intervention
Pulsatile roller pump perfusion is safe in high risk patients	Kocakulak, M.; KÃ¼Ã§Ã¼kaksu, S.; PiÅŸkin, E.	In this study, controllability, safety, blood cell depletion, and hemolysis of a pulsatile roller pump in high-risk patients was evaluated. Sarns 8000 roller pump (Sarns, Terumo CVS, Ann Arbor, MI, USA) with a pulsatile control module was used as arterial pump in a clinical setting. Forty patients undergoing elective open heart surgery with high-risk either having chronically obstructive pulmonar…	2004		International Journal of Artificial Organs	27	5	433-439	10.1177/039139880402700514	wrong study design
Temperature monitoring during CPB in infants: Does it predict efficient brain cooling?	Kern, F.H.; Jonas, R.A.; Mayer, J.E.; Hanley, F.L.; Castaneda, A.R.; Hickey, P.R.	We examined jugular venous oxygen saturation data in 17 pediatric patients less than 1 year of age undergoing hypothermic cardiopulmonary bypass (CPB). Jugular venous oxygen saturations (JvO2sat) were measured before bypass and during the active core cooling portion of CPB. The study intervals during CPB included 1 minute after initiation of CPB, at a tympanic membrane temperature of 15 Â°C, and …	1992		The Annals of Thoracic Surgery	54	4	749-754	10.1016/0003-4975(92)91022-2	wrong study design
Gastric mucosal oxygen delivery decreases during cardiopulmonary bypass despite constant systemic oxygen delivery	Sicsic, J.-C.; Duranteau, J.; Corbineau, H.; Antoun, S.; Menestret, P.; Sitbon, P.; Leguerrier, A.; Logeais, Y.; Ecoffey, C.	Previous studies report a decrease in gastric mucosal oxygen delivery during cardiopulmonary bypass (CPB). However, in these studies, CPB was associated with a reduction in systemic oxygen delivery (DO2). Conceivably, this decrease in DO2 could have contributed to the observed decrease in gastric mucosal oxygen delivery. Thus, in the present study, we assessed the effects of the maintenance of DO…	1998		Anesthesia and Analgesia	86	3	455-460	10.1097/00000539-199803000-00001	wrong intervention
Outcomes of beating heart on pump utilizing a miniature bypass circuit versus off-pump cardiac bypass at a Veterans Affairs Medical Center	Skancke, M.; Endicott, K.; Amdur, R.; Greenberg, M.; Trachiotis, G.	BACKGROUND: Off-pump coronary artery bypass grafting (OPCAB) helps reduce systemic inflammatory changes by maintaining native pulsatile flow. This analysis evaluates the outcomes of OPCAB at a Veterans Affairs Medical Center (VAMC) and evaluates the use of beating heart on-pump (BHOP) bypass grafting as an empiric therapy for high-risk patients. METHODS: We performed a retrospective analysis of 7…	2018		Journal of Cardiovascular Surgery	59	2	268-273	10.23736/S0021-9509.17.10058-3	wrong outcomes
Preserved autoregulation of coronary flow after off-pump coronary artery bypass grafting: Retrospective assessment of intraoperative transit time flowmetry with and without intra-aortic balloon counterpulsation	Nakajima, H.; Iguchi, A.; Tabata, M.; Kambe, M.; Ikeda, M.; Uwabe, K.; Asakura, T.; Niinami, H.	Background: Intra-aortic balloon pumping (IABP) markedly increases graft flow after coronary artery bypass grafting (CABG) with cardiopulmonary bypass. We sought to delineate the effects of IABP on graft flow after off-pump CABG (OPCAB). Methods: The clinical records of 32 patients (25 male, 7 female; mean age: 70 Â± 9 years) who underwent OPCAB with IABP between January 2011 and May 2015 were re…	2016		Journal of Cardiothoracic Surgery	11	1		10.1186/s13019-016-0550-8	wrong intervention
Hierarchy of regional oxygen delivery during cardiopulmonary bypass	Boston, U.S.; Slater, J.M.; Orszulak, T.A.; Cook, D.J.	Background. Relative to the nonbypass state, cardiopulmonary bypass may decrease whole-body oxygen (O2) delivery. We predicted that during cardiopulmonary bypass, a hierarchy of regional blood flow and O2 delivery could be characterized. Methods. In 8 46.5 Â± 1.2-kg pigs, fluorescent microspheres were used to determine blood flow and O2 delivery to five organ beds before and during 37Â°C cardiopu…	2001		Annals of Thoracic Surgery	71	1	260-264	10.1016/S0003-4975(00)01883-X	wrong study design
Response of cerebral blood flow to phenylephrine infusion during hypothermic cardiopulmonary bypass: Influence of Pa(CO2) management	Rogers, A.T.; Stump, D.A.; Gravlee, G.P.; Prough, D.S.; Angert, K.C.; Wallenhaupt, S.L.; Roy, R.C.; Phipps, J.	Twenty-eight adult patients anesthetized with fentanyl, then subjected to hypothermic cardiopulmonary bypass (CPB), were studied to determine the effect of phenylephrine-induced changes in mean arterial pressure (MAP) on cerebral blood flow (CBF). During CPB patients managed at 28Â°C with either alpha-stat (temperature-uncorrected Pa(CO2) = 41 Â± 4 mmHg) or pH-stat (temperature-uncorrected Pa(CO2…	1988		Anesthesiology	69	4	547-551	10.1097/00000542-198810000-00015	wrong intervention
Tissue oxygenation response to mild hypercapnia during cardiopulmonary bypass with constant pump output	AkÃ§a, O.; Sessler, D.I.; Delong, D.; Keijner, R.; Ganzel, B.; Doufas, A.G.	Background. Tissue oxygenation is the primary determinant of wound infection risk. Mild hypercapnia markedly improves cutaneous, subcutaneous (s.c.), and muscular tissue oxygenation in volunteers and patients. However, relative contributions of increased cardiac output and peripheral vasodilation to this response remains unknown. We thus tested the hypothesis that increased cardiac output is the …	2006		British Journal of Anaesthesia	96	6	708-714	10.1093/bja/ael093	wrong intervention
The impact of competitive flow on distal coronary flow and on graft flow during coronary artery bypass surgery	Karapanosa, N.T.; Suddendorfa, S.H.; Li, Z.; Huebner, M.; Joyce, L.D.; Park, S.J.	To determine the impact of left anterior descending-competitive flow (LAD-CF) on distal coronary flow (LAD-DF) and on left internal mammary artery-graft flow (LIMA-GF), we performed a quantitative blood-flow analysis in a swine model of a LIMA-to-LAD coronary artery bypass graft (CABG). In six swine, a LIMA-to-LAD CABG was performed. LAD blood-flow was measured bilaterally to the LIMA-to-LAD anas…	2011		Interactive Cardiovascular and Thoracic Surgery	12	6	993-997	10.1510/icvts.2010.255398	wrong intervention
Carotid Artery Doppler Flow Pattern After Deep Hypothermic Circulatory Arrest in Neonatal Piglets	Tirilomis, T.; Malliarou, S.; Coskun, K.O.; Schoendube, F.A.	The mechanisms of cerebral injury after cardiac surgery in neonates are not clear. The aim of the study was the analysis of flow changes in the carotid artery of neonatal piglets after deep hypothermic circulatory arrest (DHCA). Eight neonatal piglets were connected to cardiopulmonary bypass (CPB) and underwent (i) cooling to 18Â°C core temperature within 30min, (ii) DHCA for 90min, and finally (…	2014		Artificial Organs	38	1	91-95	10.1111/aor.12214	wrong study design
A comparison of methods for limiting myocardial infarct expansion during acute reperfusion - primary role of unloading	Axelrod, H.I.; Galloway, A.C.; Murphy, M.S.; Laschinger, J.C.; Grossi, E.A.; Baumann, F.G.; Colvin, S.B.; Hunter, C.E.; Glassman, E.; Spencer, F.C.	Current use of angioplasty, thrombolysis, and surgical techniques for prompt reperfusion of an acute myocardial infarction raises questions concerning the optimum reperfusion technique for maximum myocardial salvage. Alterations in the conditions of reperfusion and/or the composition of the initial reperfusate can exert a significant effect on the extent of myocardial salvage. In an effort to def…	1987		Circulation	76	5 II SUPPL.	28-32		wrong intervaxtion
Utility of cerebral oxymetry for assessing cerebral arteriolar carbon dioxide reactivity during cardiopulmonary bypass	Ariturk, C.; Okten, M.; Ozgen, Z.S.U.; Erkek, E.; Uysal, P.; Gullu, U.; Senay, S.; Karabulut, H.; Alhan, C.; Toraman, F.	Background: Our study evaluated changes in cerebral arterial oxygen saturation (rSO2) during cardiopulmonary bypass (CPB) that were caused by changes in arterial carbon dioxide tension (PaCO2). Methods: A group of 126 patients undergoing routine, elective, first-time coronary artery bypass graft surgery (CABG) was entered into a prospective study using bilateral near-infrared spectroscopy (NIRS) …	2014		Heart Surgery Forum	17	3	E169-E172	10.1532/HSF98.2014319	wrong intervention
The effects of Î²-adrenoreceptor blockade on oxygen consumption during cardiopulmonary bypass	Karzai, W.; Gunnicker, M.; Vorgrimler-Karzai, U.M.; Freund, U.; Zerkowski, H.-R.	The effect of chronic Î²-adrenoreceptor blockade (Î²-blockade) on hemodynamics and oxygen consumption (VÌ‡O2) during cardiopulmonary bypass (CPB) in mild hypothermia (34Â°C) was studied in 34 patients. The study group included 17 patients who received Î²-adrenergic blocking drugs for at least 1 mo prior to the study. Seventeen patients who did not receive Î²-adrenergic blockers served as controls…	1994		Anesthesia and Analgesia	79	1	19-22		wrong study design
Comparison of FloTracâ„¢ cardiac output monitoring system in patients undergoing coronary artery bypass grafting with pulmonary artery cardiac output measurements	Cannesson, M.; Attof, Y.; Rosamel, P.; Joseph, P.; Bastien, O.; Lehot, J.-J.	Background: Arterial pulse waveform analysis has been proposed for cardiac output (CO) determination and monitoring without calibration or thermodilution (FloTracâ„¢/Vigileoâ„¢; Edwards Lifesciences, Irvine, CA, USA). The accuracy and clinical applicability of this technology has not been fully evaluated. We designed this prospective study to compare the accuracy of the FloTracâ„¢ system (COFT) v…	2007		European Journal of Anaesthesiology	24	10	832-839	10.1017/S0265021507001056	wrong intervention
Involvement of renin-angiotensin system in pressure-flow relationship: Role of angiotensin-converting enzyme gene polymorphism	Lasocki, S.; Iglarz, M.; Seince, P.-F.; Vuillaumier-Barrot, S.; Vicaut, E.; Henrion, D.; Levy, B.; Desmonts, J.-M.; Philip, I.; BÃ©nessiano, J.	Background: The renin-angiotensin system is involved in blood pressure regulation. The insertion/deletion (I/D) polymorphism of the angiotensin-converting enzyme (ACE) gene is known to be associated with variation of plasma and cellular ACE concentrations. Furthermore, changes in arterial function have been suggested to be associated to the DD genotype. The aim of the study was to investigate the…	2002		Anesthesiology	96	2	271-275	10.1097/00000542-200202000-00008	wrong population
Hemodilution Combined with Hypercapnia Impairs Cerebral Autoregulation during Normothermic Cardiopulmonary Bypass	Å everdija, E.E.; Vranken, N.P.A.; Simons, A.P.; Gommer, E.D.; Heijmans, J.H.; Maessen, J.G.; Weerwind, P.W.	Objective To investigate the influence of hemodilution and arterial pCO2 on cerebral autoregulation and cerebral vascular CO2 reactivity. Design Prospective interventional study. Setting University hospital-based single-center study. Participants Forty adult patients undergoing elective cardiac surgery using normothermic cardiopulmonary bypass. Interventions Blood pressure variations induced by 6…	2015		Journal of Cardiothoracic and Vascular Anesthesia	29	5	1194-1199	10.1053/j.jvca.2015.03.022	wrong study design
Desflurane pharmacokinetics during cardiopulmonary bypass	Mets, B.; Reich, N.T.; Mellas, N.; Beck, J.; Park, S.	Objective: To describe the washin and washout of desflurane when first administered during cardiopulmonary bypass (CPB) for cardiac surgery. Design: A single-arm prospective study. Setting: University-affiliated hospital operating room. Participants: Ten adult patients presenting for cardiac surgery. Interventions: Consenting patients presenting for cardiac surgery received anesthesia with midazo…	2001		Journal of Cardiothoracic and Vascular Anesthesia	15	2	179-182	10.1053/jcan.2001.21945	wrong study design
Impact of 2 Distinct Levels of Mean Arterial Pressure on Near-Infrared Spectroscopy during Cardiac Surgery: Secondary Outcome from a Randomized Clinical Trial	Holmgaard, F.; Vedel, A.G.; Lange, T.; Nilsson, J.C.; Ravn, H.B.	BACKGROUND: Near-infrared spectroscopy (NIRS) is used worldwide to monitor regional cerebral oxygenation (rScO2) during cardiopulmonary bypass (CPB). Intervention protocols meant to mitigate cerebral desaturation advocate to increase mean arterial pressure (MAP) when cerebral desaturation occurs. However, the isolated effect of MAP on rScO2 is uncertain. The aim of the present study was in a rand…	2019		Anesthesia and Analgesia	128	6	1081-1088	10.1213/ANE.0000000000003418	wrong intervention
Cerebral blood flow during low-flow hypothermic cardiopulmonary bypass in baboons	Schwartz, A.E.; Kaplon, R.J.; Young, W.L.; Sistino, J.J.; Kwialkowski, P.; Michler, R.E.	Background: Neurologic injury after cardiopulmonary bypass (CPB) is a frequent and devastating complication of cardiothoracic surgery. Disordered cerebral hemodynamics during CPB has been implicated as an important factor in the etiology of these injuries. Evidence of disordered cerebral hemodynamics includes reports of a progressive time-dependent decrease in cerebral blood flow (CBF) during sta…	1994		Anesthesiology	81	4	959-964	10.1097/00000542-199410000-00023	wrong study design
Intraoperative graft flow measurements during coronary artery bypass surgery predict in-hospital outcomes	Herman, C.; Sullivan, J.A.; Buth, K.; Legare, J.-F.	Transit-time flowmetry enables immediate intraoperative assessment of blood flow parameters in coronary artery bypass grafts (CABG). The present study assesses the predictive value of measured graft flows on early and medium-term outcomes. All cardiac surgery patients with measured graft flows were included. The last intraoperative flow measurements recorded using the Medtronic Butterfly Flowmetr…	2008		Interactive Cardiovascular and Thoracic Surgery	7	4	582-585	10.1510/icvts.2008.175208	wrong study design
Effect of Sodium Nitroprusside during the Payback Period of Cardiopulmonary Bypass on the Incidence of Postoperative Arrhythmias	Arom, K.V.; Angaran, D.M.; Lindsay, W.G.; Northrup, W.F.; Nicoloff, D.M.	This study was designed to determine whether a sodium nitroprusside infusion during the reperfusion (payback) period of cardiopulmonary bypass would minimize arrhythmias during the early postoperative period of coronary artery bypass surgery. A double-blind randomized study was carried out in 38 patients with no previous history of ventricular arrhythmias. Seventeen received 5% dextrose in water …	1982		Annals of Thoracic Surgery	34	3	307-312	10.1016/S0003-4975(10)62500-3	wrong intervartion
Impact of Cardiopulmonary Bypass Flow on Renal Oxygenation in Patients Undergoing Cardiac Operations	Lannemyr, L.; Bragadottir, G.; HjÃ¤rpe, A.; Redfors, B.; Ricksten, S.-E.	Background: Cardiac surgery with cardiopulmonary bypass (CPB) is associated with acute kidney injury, and the risk increases with low oxygen delivery during CPB. We hypothesized that renal oxygenation could be improved at higher than normal CPB flow rates. Methods: After ethical approval and informed consent, 17 patients with normal serum creatinine undergoing normothermic CPB were included and r…	2019		Annals of Thoracic Surgery	107	2	505-511	10.1016/j.athoracsur.2018.08.085	wrong intervention
A comparison of the effects on neuronal Golgi morphology, assessed with electron microscopy, of cardiopulmonary bypass, low-flow bypass, and circulatory arrest during profound hypothermia	Scheller, M.S.; Branson, P.J.; Cornacchia, L.G.; Alksne, J.F.	Adult swine (n = 18) were studied to compare the effects on neuronal morphology of hypothermic circulatory arrest with hypothermic very-low-flow cardiopulmonary bypass. Animals were anesthetized with halothane and prepared in a standard manner for nonpulsatile cardiopulmonary bypass. Monitored variables included mean arterial pressure, arterial blood gases, the processed electroencephalogram, and…	1992		Journal of Thoracic and Cardiovascular Surgery	104	5	1396-1404	10.1016/s0022-5223(19)34635-5	wrong intervention
Relative importance of flow versus pressure in splanchnic perfusion during cardiopulmonary bypass in rabbits	Bastien, O.; Piriou, V.; Aouifi, A.; Flamens, C.; Evans, R.; Lehot, J.J.	Background: Decreased gastrointestinal perfusion has been reported during cardiopulmonary bypass (CPB). Conflicting results have been published concerning thresholds of pressure and flow to avoid splanchnic ischemia during CPB. This study compared splanchnic perfusion during independent and randomized variations of CPB pump flow or arterial pressure. Methods: Ten rabbits were studied during mild …	2000		Anesthesiology	92	2	457-464	10.1097/00000542-200002000-00028	animal study
Cerebral blood volume response to changes in carbon dioxide tensionbefore and during cardiopulmonary bypass in children, investigated by nearinfrared spectroscopy	Fallon, P.; Roberts, I.G.; Kirkham, F.J.; Edwards, A.D.; Lloyd-Thomas, A.; Elliott, M.J.	Neurological impairment may occur following cardiopulmonary bypass (CPB)and the effect of CPB on cerebrovascular control may be important in themechanism of cerebral injury. We have used near infrared spectroscopy(NIRS) to observe cerebral haemodynamics non-invasively before and duringCPB. We measured the change in cerebral blood volume (CBV) associated withchanging PaCO2 (CBVR). Patients (n = 19…	1994		European Journal of Cardio-thoracic Surgery	8	3	130-134	10.1016/1010-7940(94)90168-6	wrong intervention
Systemic to pulmonary bronchial blood flow in heart failure	Agostoni, P.G.; Doria, E.; Bortone, F.; Antona, C.; Moruzzi, P.	Study objective: The aim of this study was to measure systemic to pulmonary blood flow from bronchial circulation (Qbr[s-p]) in patients with heart failure. Design: In the absence of pulmonary and coronary flows, Qbr(s- p) is the volume of blood accumulating in the left side of the heart; Qbr(s- p) was measured during total cardiopulmonary bypass for coronary artery surgery; bronchial blood was v…	1995		Chest	107	5	1247-1252	10.1378/chest.107.5.1247	wrong study design
Impact of systemic depulsation on tissue perfusion and sympathetic nerve activity	Toda, K.; Tatsumi, E.; Taenaka, Y.; Masuzawa, T.; Takano, H.	Background. We postulated that pathophysiologic processes under nonpulsatile circulation are related to the behavior of the sympathetic nerve activity that regulates tissue perfusion. Methods. Pulsatile and nonpulsatile pumps were installed in parallel in the left heart bypass circuit of anesthetized goats (n = 9) so that pulsatile circulation could be converted to nonpulsatile circulation instan…	1996		Annals of Thoracic Surgery	62	6	1737-1742	10.1016/S0003-4975(96)00568-1	wrong study design
Can harvesting techniques modify postoperative results of the radial artery conduit?	Onorati, F.; De Feo, M.; Cristodoro, L.; Esposito, A.; Perrotti, A.; Mastroroberto, P.; Renzulli, A.; Cotrufo, M.	Background. Inappropriate harvesting of arterial conduits can lead to severe postoperative complications. We analyzed clinical and functional results of patients undergoing radial artery (RA) harvesting by means of three techniques. Methods. From January 2001 to January 2004 188 patients undergoing coronary artery bypass graft with RA were divided into three groups: harmonic scalpel was employed …	2005		Italian Heart Journal	6	11	911-916		wrong study design
Effect of mild hypothermia during cardiopulmonary bypass on erythrocytic hemoglobin oxygen delivery	Leone, B.J.; Watke, C.M.; Osgood, C.F.; Richardson, K.M.; Brittin, K.B.; White, W.D.; King, C.L.	Objectives: To observe and define the degree of change in hemoglobin oxygen affinity induced by hypothermic extracorporeal circulation (ECC). Design: A prospective, nonrandomized, observational study. Setting: A single university medical center. Participants: Seventeen patients presenting for elective cardiac surgery. Interventions: Systemic hypothermia during ECC. Measurements and Main Results: …	1998		Journal of Cardiothoracic and Vascular Anesthesia	12	4	393-396	10.1016/S1053-0770(98)90190-2	wrong intervartion
Do Flow and Pulsatility Index within the Accepted Ranges Predict Long-Term Outcomes after Coronary Artery Bypass Grafting?	De Leon, M.; Stanham, R.; Soca, G.; Dayan, V.	Background Transit-time flow measurement (TTFM) is the gold standard for intraoperative detection of graft failure. Several reports show that TTFM and distal coronary bed quality (DCBQ) may also be useful for midterm detection of graft failure. Nonetheless, there are no data regarding their predictive role on long-term outcomes. Methods Patients with three-vessel disease who underwent isolated co…	2020		Thoracic and Cardiovascular Surgeon	68	2	162-168	10.1055/s-0037-1600116	wrong intervention
Improving Trendelenburg position effectiveness by varying cardiopulmonary bypass flow	Ho, R.; McDonald, C.; Pauls, J.P.; Li, Z.	Introduction: Trendelenburg position (TP) is used to transport gaseous emboli away from the cerebral region during cardiac surgery. However, TP effectiveness has not been fully considered when combined with varying the cardiopulmonary bypass (CPB) flow. This study simulated the supine and TP at different pump flows and assessed the trapped emboli and embolic load entering the aortic arch branch a…	2023		Perfusion (United Kingdom)	38	6	1213-1221	10.1177/02676591221108810	wrong intervention
Effects of temperature strategy during cardiopulmonary bypass on cerebral oxygen balance	Ip-Yam, P.C.; Thomas, S.D.; Jackson, M.; Rashid, A.; Behl, S.	Background. Cerebral injury is the most serious complication of cardiopulmonary perfusion (CPB). With the advent of warm heart surgery, the effect of temperature strategy during perfusion and its effect on cerebral oxygen balance needs further study. Methods. Three groups of patients (n = 8, each) undergoing coronary artery bypass graft (CABG) surgery were studied. Group H, M and N underwent CPB …	2000		Journal of Cardiovascular Surgery	41	1	2024-01-06		wrong study design
Effect of perfusion pressure on cerebral blood flow during normothermic cardiopulmonary bypass	Newman, M.F.; Croughwell, N.D.; White, W.D.; Lowry, E.; Baldwin, B.I.; Clements, F.M.; Davis Jr., R.D.; Jones, R.H.; Amory, D.W.; Reves, J.G.	Background: We have recently shown that during hypothermic cardiopulmonary bypass (CPB), cerebral autoregulation has a positive slope such that for every 10 mm Hg change in pressure, a 0.86 mL Â· 100 g-1 Â· min-1 change in cerebral blood flow (CBF) is predicted. The purpose of this study was to define the influence of mean arterial blood pressure (MAP) on CBF during normothermic CPB. Methods and …	1996		Circulation	94	9 SUPPL.	II353-II357		wrong intervention
Midterm results of axilloaxillary cardiopulmonary bypass	Tuncer, A.; Adademir, T.; Tuncer, E.; Tas, S.G.; Donmez, A.A.; Sunar, H.; Balkanay, M.	Background: Total axilloaxillary cardiopulmonary bypass (CPB) is an alternative peripheral cannulation technique that has the advantages of antegrade flow during CPB, monohemispherical brain perfusion in case of circulatory arrest, and achieving excellent decompression of the heart during sternotomy. The results of this strategy, particularly beyond the immediately postoperative period, are not w…	2012		Heart Surgery Forum	15	1	E23-E27	10.1532/HSF98.20111094	wrong study design
Predictive value of intraoperative in situ radial artery conduit flow assessment prior to harvesting during coronary artery bypass surgery	Sajjad, M.Y.; Ugurlucan, M.; Otaibi, A.L.; Canver, C.C.	Objective: Radial artery (RA) is increasingly preferred as the second best conduit in coronary artery bypass grafting (CABG). Harvesting techniques affect the integrity of the RA with implications for the immediate and late outcome. The aim of this study was to describe a simple intra-operative technique that allows the quality of the RA to be assessed prior to its harvesting during CABG. Methods…	2010		Thoracic and Cardiovascular Surgeon	58	8	455-458	10.1055/s-0030-1249943	wrong intervention
Relation of tissue Doppler-derived myocardial velocities to serum levels and myocardial gene expression of tumor necrosis factor-alpha and inducible nitric oxide synthase in patients with ischemic cardiomyopathy having coronary artery bypass grafting	Kalra, D.K.; Ramchandani, M.; Zhu, X.; Lawrie, G.; Reardon, M.J.; Mann, D.L.; Zoghbi, W.A.; Nagueh, S.F.	We evaluated the relation of segmental and annular tissue Doppler (TD) velocities to serum levels and myocardial gene expression of tumor necrosis factor-Î± (TNF-Î±) and inducible nitric oxide (NOS2) in humans. Seven patients with coronary artery disease underwent echocardiographic examination including TD imaging, along with transmural endomyocardial biopsies (2 biopsies per patient for a total …	2002		American Journal of Cardiology	90	7	708-712	10.1016/S0002-9149(02)02594-8	wrong study design
Comparison of a pulsatile and a continuous flow left ventricular assist device in high-risk PCI	Samol, A.; Wiemer, M.; Kaese, S.	Background: Mechanical circulatory support devices are able to generate additional cardiac output or maintain sufficient circulation during high-risk PCI. We prospectively compared the hemodynamic and clinical performance of the new iVAC2LÂ® device with the Impella 2.5Â® device during high-risk PCI. Materials and methods: In 40 patients [10 female, age 75 Â± 8 years, left ventricular ejection fra…	2022		International Journal of Cardiology	360		2024-07-12	10.1016/j.ijcard.2022.05.038	wrong population
Effects of dopamine and dobutamine on the myocardial and systemic circulation during and following cardiopulmonary bypass in dogs	Ward, H.B.; Einzig, S.; Bianco, R.W.; Wang, T.; Foker, J.E.	The effect of dopamine (Dp) and dobutamine (Db) on myocardial and systemic blood flow (BF) distribution was compared in dogs being weaned from cardiopulmonary bypass (CPB) after 20 min of normothermic global myocardial ischemia. Drug infusions (10 mcg/kg/min) were begun and BF was measured (radiolabeled microspheres) prior to weaning and 60 min off CPB. On CPB: Pump flows, by design, were similar…	1982		Pediatric Cardiology	3	3	257-264	10.1007/BF02240462	animal study
Single versus sequential saphenous vein grafting of the circumflex system: A flowmetric study	Onorati, F.; Pezzo, F.; Esposito, A.; Impiombato, B.; Comi, M.C.; Polistina, M.; Renzulli, A.	Objective. We sought to evaluate if patients with proximal critical circumflex (CX) lesions did better with single SV-CABG on the best obtuse marginal (OM), or with sequential SV-CABG on two OM branches. Design. Ninety patients were prospectively randomised to single SV-CABG on the best OM (sSV-CABG-45 patients; Group A) or to sequential SV-CABG on 2 OM (seqSV-CABG 45 patients; Group B). Transit-…	2007		Scandinavian Cardiovascular Journal	41	4	265-271	10.1080/14017430701283864	wrong intervention
Effects of circulatory arrest and cardiopulmonary bypass on cerebral autoregulation in neonatal swine	Padawer-Curry, J.A.; Volk, L.E.; Mavroudis, C.D.; Ko, T.S.; Morano, V.C.; Busch, D.R.; Rosenthal, T.M.; Melchior, R.W.; Shade, B.C.; Schiavo, K.L.; Boorady, T.W.; Schmidt, A.L.; Andersen, K.N.; Breimann, J.S.; Jahnavi, J.; Mensah-Brown, K.G.; Yodh, A.G.; Mascio, C.E.; Kilbaugh, T.J.; Licht, D.J.; White, B.R.; Baker, W.B.	Background: Cerebral autoregulation mechanisms help maintain adequate cerebral blood flow (CBF) despite changes in cerebral perfusion pressure. Impairment of cerebral autoregulation, during and after cardiopulmonary bypass (CPB), may increase risk of neurologic injury in neonates undergoing surgery. In this study, alterations of cerebral autoregulation were assessed in a neonatal swine model prob…	2022		Pediatric Research	91	6	1374-1382	10.1038/s41390-021-01525-3	animal study
Can venous cannula design influence venous return and negative pressure with a minimally invasive extracorporeal circulation?	Bennett, M.J.; Hodgkiss, S.; Lloyd, C.T.; Webb, G.	Introduction: Recent advances to make cardiopulmonary bypass more physiological include the use of kinetic-assisted venous drainage but without a venous reservoir. Despite manipulation of intravascular volume and patient positioning, arterial flow is frequently reduced. Negative venous line pressures can be generated, which may elicit gaseous microemboli. We investigated the influence of venous c…	2019		International Journal of Artificial Organs	42	12	704-710	10.1177/0391398819854766	wrong intervention
Midterm results of beating heart coronary bypass surgery for non-left internal thoracic artery anastomosis according to grafting design and implications of intraoperative flow characteristics on graft patency	Lee, S.H.; Chung, C.H.; Jung, S.H.; Lee, J.W.; Choo, S.J.	The aim of the present study was to investigate the midterm patency of coronary artery bypass grafting (CABG) surgery according to the grafting design and intraoperative flow characteristics. Between March 2007 and July 2008, 218 beating heart CABG patients were prospectively divided into two groups according to the non-left internal thoracic artery (LITA) bypass grafting design; Group I (n=161, …	2012		Thoracic and Cardiovascular Surgeon	60	7	438-445	10.1055/s-0032-1304539	wrong intervention
Different tilting disc valves show similar rotation-dependent impairment in hemodynamic performance under a tilted implantation position	Hartrumpf, M.; Kuehnel, R.U.; Puchner, R.; Wendt, M.O.; Pohl, M.; Albes, J.M.	Background: Aortic annulus calcification can promote tilted implantation of mechanical valves. This study evaluates the hemodynamics of tilting disc valves under this condition. Methods: 23 mm and 25 mm UltracorÂ® (UC) and Medtronic-Hall-Easy-FitÂ® (MH) valves were investigated in a pulse-duplicator under physiological conditions. Mean pressure gradient (dPmean). systolic energy loss (dWsys), eff…	2005		Thoracic and Cardiovascular Surgeon	53	5	274-280	10.1055/s-2005-865689	wrong intervention
Arterial remodeling of the common carotid artery after aortic valve replacement in patients with aortic stenosis	Irace, C.; Gnasso, A.; Cirillo, F.; Leonardo, G.; Ciamei, M.; Crivaro, A.; Renzulli, A.; Cotrufo, M.	Background and Purpose - Aortic stenosis, causing flow abnormalities, disturbs the normal hemodynamics in the common carotid arteries. The aim of the present study was to investigate the remodeling process of the common carotid arteries after surgical correction of aortic stenosis. Methods - Eleven subjects with aortic stenosis were studied before and 1 and 6 months after aortic valve replacement…	2002		Stroke	33	10	2446-2450	10.1161/01.STR.0000032103.59213.BC	wrong intervention
Relationship between anesthetic depth and venous oxygen saturation during cardiopulmonary bypass	Stein, E.J.; Glick, D.B.; Minhaj, M.M.; Drum, M.; Tung, A.	Background: During cardiopulmonary bypass, mixed venous oxygen saturation (Svo2) is frequently measured to assess circulatory adequacy. Fluctuations in Svo2 not related to patient movement or inadequate oxygen delivery have been attributed clinically to increased cerebral oxygen consumption due to "light" anesthesia. To evaluate the relationship between anesthetic depth and Svo2, we prospectively…	2010		Anesthesiology	113	1	35-40	10.1097/ALN.0b013e3181dc1dfe	wrong study design
Biologically Variable Bypass Reduces Enzymuria After Deep Hypothermic Circulatory Arrest	Singal, R.K.; Docking, L.M.; Girling, L.G.; Graham, M.R.; Nickerson, P.W.; McManus, B.M.; Magil, A.B.; Walker, E.K.-Y.; Warrian, R.K.; Cheang, M.S.; Mutch, W.A.C.	Background: Renal injury is common after open-heart surgery. Cardiopulmonary bypass contributes to the problem. We compared conventional nonpulsatile perfusion (NP) to biologically variable perfusion (BVP), which uses a computer controller to restore physiological beat-to-beat variability to roller pump flow. We hypothesized BVP would decrease renal injury after deep hypothermic circulatory arres…	2006		Annals of Thoracic Surgery	82	4	1480-1488	10.1016/j.athoracsur.2006.05.015	wrong study design
Clinical value of intra-operative transit-time flow measurement for coronary artery bypass grafting: A prospective angiography-controlled study	Jokinen, J.J.; Werkkala, K.; Vainikka, T.; PerÃ¤kylÃ¤, T.; Simpanen, J.; Ihlberg, L.	Objective: Transit-time flow measurement (TTFM) is the most widely used method for intra-operative graft quality control in coronary artery bypass surgery. Although it may provide the opportunity for the surgeon to promptly revise the graft before the patient is discharged from the operating room, controlled clinical data on the ultimate usefulness of the TTFM are scarce. Clear cut-off values for…	2011		European Journal of Cardio-thoracic Surgery	39	6	918-923	10.1016/j.ejcts.2010.10.006	wrong intervention
Transit-time flow predicts outcomes in coronary artery bypass graft patients: A series of 1000 consecutive arterial grafts	Kieser, T.M.; Rose, S.; Kowalewski, R.; Belenkie, I.	Objective: This study was undertaken to evaluate transit-time flow (TTF) as a tool to detect technical errors in arterial bypass grafts intra-operatively and predict outcomes. Methods: TTF's three parameters, pulsatility index (PI, index of resistance), flow (ccmin-1) and diastolic filling (DF, proportion of diastole with coronary flow), were measured in 990/1000 (99%) of arterial grafts in 336 c…	2010		European Journal of Cardio-thoracic Surgery	38	2	155-162	10.1016/j.ejcts.2010.01.026	wrong intervkition
Temporary right ventricular support with impella recover RD axial flow pump	Sugiki, H.; Nakashima, K.; Vermes, E.; Loisance, D.; Kirsch, M.	Post-cardiotomy right ventricular failure is a serious complication that frequently results in adverse outcomes. We reviewed our experience with the Impella Recover RD (Impella Cardiosystems GMbH, Aachen, Germany). From January 2007 to December 2007, 7 patients (5 males, 54 + 7 years old) had this device implanted for temporary support after heart transplantation in 4, after repeat mitral valve r…	2009		Asian Cardiovascular and Thoracic Annals	17	4	395-400	10.1177/0218492309338121	wrong study design
Postbypass hypothermia and its relationship to the energy balance of cardiopulmonary bypass	Jenkins, I.; Karliczek, G.; de Geus, F.; Brenken, U.	Using a newly developed computerized intraoperative data acquisition system, the apparent adequacy of rewarming and its relation to the energy exchange between the patient and the bypass system was investigated. Retrospective analysis of comparable patients identified two groups that had, at the end of surgery, either a nasopharyngeal temperature (NPT) of 36Â°C or more ("warm" group, n = 19), or …	1991		Journal of Cardiothoracic and Vascular Anesthesia	5	2	135-138	10.1016/1053-0770(91)90325-N	wrong intervention
Changes in hemodynamic variables during hypothermic cardiopulmonary bypass. Effects of flow rate, flow character, and arterial pH	Alston, R.P.; Murray, L.; McLaren, A.D.	During hypothermic cardiopulmonary bypass, the effects on hemodynamic variables of alternating pump flow rate between 1.5 and 2.0 L Â· min-1 Â· m-2, flow character between nonpulsatile and pulsatile perfusion, and acid-base management between pH- and alpha-state control were studied in a crossover factorial experiment. Twenty-four patients who were undergoing elective coronary artery bypass graft…	1990		Journal of Thoracic and Cardiovascular Surgery	100	1	134-144	10.1016/s0022-5223(19)35609-0	wrong intervaltion
Cerebral hemodynamics during cardiopulmonary bypass in children using near-infrared spectroscopy	Fallon, P.; Roberts, I.; Kirkham, F.J.; Elliott, M.J.; Lloyd-Thomas, A.; Maynard, R.; Edwards, A.D.	We describe a new noninvasive method using near-infrared spectroscopy for monitoring cerebral hemodynamics during cardiopulmonary bypass in children. All patients were undergoing open heart operations for repair of congenital heart defects. Standardized anesthesia, an alpha-stat method of blood gas management and nonpulsatile flow were used in all cases. All measurements during bypass were made a…	1993		The Annals of Thoracic Surgery	56	6	1473-1477	10.1016/0003-4975(93)90733-X	wrong study design
Effect of total spinal anesthesia on arterial and venous responses to dopamine and dobutamine	Butterworth, J.F.; Austin, J.C.; Johnson, M.D.; Berrizbeitia, L.D.; Dance, G.R.; Howard, G.; Cohn, L.H.	To test whether acute denervation alters the vascular effects of dopamine and dobutamine, we anesthetized 16 greyhounds and placed them on total cardiopulmonary bypass (CPB). Eight dogs received total spinal anesthesia before drug testing; eight dogs were tested in the absence of total spinal anesthesia. During dopamine and dobutamine infusions, venous capacitance [determined by the volume of the…	1987		Anesthesia and Analgesia	66	3	209-214	10.1213/00000539-198703000-00002	wrong intervention
Phenylephrine increases cerebral blood flow during low-flow hypothermic cardiopulmonary bypass in baboons	Schwariz, A.E.; Minanov, O.; Stone, J.G.; Adams, D.C.; Sandhu, A.A.; Pearson, M.E.; Kwiatkowski, P.; Young, W.L.; Michler, R.E.	Background: Although low-flow cardiopulmonary bypass (CPB) has become a preferred technique for the surgical repair of complex cardiac lesions in children, the relative hypotension and decrease in cerebral blood flow (CBF) associated with low flow may contribute to the occurrence of postoperative neurologic injury. Therefore, it was determined whether phenylephrine administered to increase arteri…	1996		Anesthesiology	85	2	380-384	10.1097/00000542-199608000-00020	animal study
Deleterious effects of shock in internal mammary artery anastomoses	von Segesser, L.K.; Lehmann, K.; Turina, M.	Internal mammary arteries (IMAs) are increasingly used for coronary artery revascularization. However, spastic reactions alter IMA-coronary artery anastomoses have been reported. Internal mammary artery flow and the effects of sudden hypovolemia, gradual hypovolemia, papaverine hydrochloride, nitrates, and epinephrine were evaluated in a canine model (n = 10) (body weight, 19 Â± 5 kg) without int…	1989		The Annals of Thoracic Surgery	47	4	575-579	10.1016/0003-4975(89)90436-0	wrong study design
Comparison of hollow-fiber membrane oxygenators in terms of pressure drop of the membranes during normothermic and hypothermic cardiopulmonary bypass in neonates	Ãœndar, A.; Owens, W.R.; McGarry, M.C.; Surprise, D.L.; Kilpack, V.D.; Mueller, M.W.; McKenzie, E.D.; Fraser Jr., C.D.	The objective of this study was to investigate the effects of two hollow-fiber membrane oxygenators, the Capiox SX10 and the Lilliput 901, on pressure drop of the membranes during normothermic and hypothermic cardiopulmonary bypass (CPB) in neonates. Methods: Twenty-six congenital heart surgery patients (n=13 in each group) with a mean weight of 3 kg were included in this study. Pressure drops of…	2005		Perfusion	20	3	135-138	10.1191/0267659105pf796oa	wrong intervention
Development of rotary blood pump technology: Past, present, future	NosÃ©, Y.; Yoshikawa, M.; Murabayashi, S.; Takano, T.	Even though clinical acceptance of a nonpulsatile blood flow was demonstrated almost 45 years ago, the development of a nonpulsatile blood pump was completely ignored until 20 years ago. In 1979, the first author's group demonstrated that completely pulseless animals did not exhibit any abnormal physiology if 20% higher blood flows were provided to them. However, during the next 10 years (1979-19…	2000		Artificial Organs	24	6	412-420	10.1046/j.1525-1594.2000.06634.x	wrong study design
In vitro investigation of the St. Jude Medical Isoflow centrifugal pump: Flow visualization and hemolysis studies	Mulder, M.M.; Hansen, A.C.; Mohammad, S.F.; Olsen, D.B.	Centrifugal blood pumps have become valuable therapeutic tools for cardiopulmonary bypass surgery. In addition, surgeons have used them as temporary ventricular assist devices, and this type of pump is also being developed for use as a permanent assist device and total artificial heart. However, centrifugal pumps create flow patterns that are significantly different from those the blood experienc…	1997		Artificial Organs	21	8	947-953	10.1111/j.1525-1594.1997.tb00255.x	wrong study design
Perfusion with low systemic heparinization during resection of descending thoracic aortic aneurysms	von Segesser, L.K.; Weiss, B.M.; Garcia, E.; Turina, M.	Two series of 20 consecutive patients with aneurysms of the descending thoracic aorta (TAA) and thoraco-ab- dominal aorta (TAAA) underwent multisegmental aortic repair using either simple normothermic crossclamping and rapid reanastomosis (historic) or partial cardiopulmonary bypass (CPB) with heparin coated perfusion equipment and low systemic heparinization (actual). Chronic lesions were presen…	1992		European Journal of Cardio-thoracic Surgery	6	5	246-250	10.1016/1010-7940(92)90106-8	wrong intervention
A multicenter initial clinical experience with right heart support and beating heart coronary surgery	Lima, L.E.; Jatene, F.; Buffolo, E.; Vanky, F.; Casimir-Ahn, E.; Lohn, U.; Leprince, P.; Pavie, A.; Laczkovics, A.M.M.; Reichenspurner, H.; Calafiore, A.; Nataf, P.; Mack, M.	Background: During coronary surgery without CPB, exposure of posterior vessel via sternotomy can cause deterioration of cardiac hemodynamics requiring inotrope drugs support. Recent animal experiments demonstrate hemodynamic benefit of right heart support (RHS) with the AMED system. The purpose of this study was to evaluate the hemodynamic effects during cardiac manipulation to expose the posteri…	2001		Heart Surgery Forum	4	1	61-64		wrong intervention
Hypertension and the renin-angiotensin system following open-heart surgery	Taylor, K.M.; Morton, J.J.; Brown, J.J.	Systolic hypertension and peripheral vasoconstriction are frequently encountered for the first few hours after cardiopulmonary bypass (CPB). Their aetiology is poorly understood, although it has been suggested that the renin-angiotensin system may play an important role. Angio-tensin II (AII) - the end product of stimulation of the renin-angiotensin system, is the most powerful naturally occurrin…	1977		Intensive Care Medicine	3	3	No.172		wrong study design
Effects of cardiopulmonary bypass on cerebral blood flow in neonates, infants, and children	Greeley, W.J.; Ungerleider, R.M.; Kern, F.H.; Brusino, F.G.; Smith, L.R.; Reves, J.G.	Cardiopulmonary bypass (CPB) management in neonates, infants, and children requires extensive alterations in temperature, pump flow rate, and perfusion pressure, with occasional periods of circulatory arrest. The effect of these alterations on cerebral blood flow (CBF) are unknown. This study was designed to determine the relation of temperature and mean arterial pressure to CBF during hypothermi…	1989		Circulation	80	3 SUPPL. I	I209-I215		wrong study design
Pulse conductance and flow-induced hemolysis during pulsatile cardiopulmonary bypass	Simons, A.P.; Wortel, P.; Van Kan, R.A.T.; Van Der Veen, F.H.; Weerwind, P.W.; Maessen, J.G.	In this study, the hypothesis was tested that a low-resistant, high-compliant oxygenator provides better pulse conductance and less hemolysis than a high-resistant, low-compliant oxygenator during pulsatile cardiopulmonary bypass. Forty adults undergoing coronary artery bypass surgery were randomly divided into two groups using either an oxygenator with a relatively low hydraulic resistance (Quad…	2010		Artificial Organs	34	4	289-294	10.1111/j.1525-1594.2009.00853.x	wrong study design
Left ventricular mass regression after implantation of St. Jude Medical cardiac valves in small aortic roots	Murakami, T.; Kikugawa, D.; Endoh, K.; Ishida, A.; Tabuchi, A.; Morita, I.; Masaki, H.; Inada, H.; Fujiwara, T.	In this study, we analyzed the extent of regression of left ventricular hypertrophy in patients who received small St. Jude Medical (SJM) aortic valves and compared the results with those of another group receiving larger valves. Eighty-eight patients received either 19 or 21 mm valves (Group 1, 25 patients) or either 23 or 25 mm valves (Group 2, 53 patients). Echocardiographic studies were done …	1998		Artificial Organs	22	9	740-745	10.1046/j.1525-1594.1998.6141R.x	wrong population
The influence of pH strategy on cerebral and collateral circulation during hypothermic cardiopulmonary bypass in cyanotic patients with heart disease: Results of a randomized trial and real-time monitoring	Sakamoto, T.; Kurosawa, H.; Shin'oka, T.; Aoki, M.; Isomatsu, Y.; Griepp, R.B.; Wechsler, A.S.	Objective: The optimal pH strategy during hypothermic cardiopulmonary bypass remains controversial. Systemic pulmonary collateral circulation may develop in patients with cyanotic anomalies. The purpose of this study was to evaluate the effect of pH strategies on cerebral oxygenation and systemic pulmonary collateral circulation during hypothermic cardiopulmonary bypass in cyanotic patients with …	2004		Journal of Thoracic and Cardiovascular Surgery	127	1	2024-12-19	10.1016/j.jtcvs.2003.08.033	wrong intervention
Effects of hemodilution and phenylephrine on cerebral blood flow and metabolism during cardiopulmonary bypass.	Duebener, L.F.; Hagino, I.; Schmitt, K.; Stamm, C.; Zurakowski, D.; Jonas, R.A.	OBJECTIVE: Hypotension resulting from hemodilution on cardiopulmonary bypass is often treated by pressor (eg, phenylephrine) infusion. The effect of phenylephrine on cerebral blood flow (CBF) in this setting is not clear. It was hypothesized that phenylephrine might decrease CBF. MEASUREMENTS and MAIN RESULTS: Six different radioactively labeled microspheres (15 microm) were used to measure CBF a…	2004		Journal of cardiothoracic and vascular anesthesia	18	4	423-428	10.1053/j.jvca.2004.05.018	wrong study design
Highly positive intraoperative fluid balance during cardiac surgery is associated with adverse outcome	Toraman, F.; Evrenkaya, S.; Yuce, M.; Turek, O.; Aksoy, N.; Karabulut, H.; Demirhisar, Ã–.; Alhan, C.	Hemodilution and increase in capillary permeability occurring with cardiopulmonary bypass (CPB) impose a risk for tissue edema and blood transfusion that may result in an increased complication rate after coronary artery bypass grafting (CABG). Of the 1280 consecutive patients undergoing isolated on-pump CABG, total fluid balance at the end of the operation was less than or equal to 500 mL in 115…	2004		Perfusion	19	2	85-91	10.1191/0267659104pf723oa	wrong intervention
Cerebral perfusion during canine hypothermic cardiopulmonary bypass: Effect of arterial carbon dioxide tension	Johnston, W.E.; Vinten-Johansen, J.; DeWitt, D.S.; O'Steen, W.K.; Stump, D.A.; Prough, D.S.	Cerebral blood flow (radioactive microspheres), intracranial pressure (subdural bolt), and retinal histopathology were examined in 20 dogs undergoing 150 minutes of hypothermic (28 Â°C) cardiopulmonary bypass to compare alpha-stat (arterial carbon dioxide tension, 40 Â± 1 mm Hg; n = 10) and pH-stat (arterial carbon dioxide tension, 61 Â± 1 mm Hg; n = 10) techniques of arterial carbon dioxide tens…	1991		The Annals of Thoracic Surgery	52	3	479-489	10.1016/0003-4975(91)90909-A	animal study
Dynamic evaluation of fluid shifts during normothermic and hypothermic cardiopulmonary bypass in piglets	Heltne, J.K.; Koller, M.-E.; Lund, T.; Bert, J.; Rynning, S.E.; Stangeland, L.; Husby, P.	Background: Edema, generalized overhydration and organ dysfunction commonly occur in patients undergoing open-heart surgery using cardiopulmonary bypass (CPB) and induced hypothermia. Activation of inflammatory reactions induced by contact between blood and foreign surfaces are commonly held responsible for the disturbances of fluid balance ('capillary leak syndrome'). We used an online technique…	2000		Acta Anaesthesiologica Scandinavica	44	10	1220-1225	10.1034/j.1399-6576.2000.441006.x	animal study
Renal hemodynamics and oxygenation during experimental cardiopulmonary bypass in sheep under total intravenous anesthesia	Evans, R.G.; Iguchi, N.; Cochrane, A.D.; Marino, B.; Hood, S.G.; Bellomo, R.; McCall, P.R.; May, C.N.; Lankadeva, Y.R.	Renal medullary hypoxia may contribute to the pathophysiology of acute kidney injury, including that associated with cardiac surgery requiring cardiopulmonary bypass (CPB). When performed under volatile (isoflurane) anesthesia in sheep, CPB causes renal medullary hypoxia. There is evidence that total intravenous anesthesia (TIVA) may preserve renal perfusion and renal oxygen delivery better than …	2020		American Journal of Physiology - Regulatory Integrative and Comparative Physiology	318	2	R206-R213	10.1152/AJPREGU.00290.2019	animal study
Vacuum assisted and gravitational venous drainage in aortic valve surgery: A propensity-match study	Silvano, R.; Malvindi, P.G.; Mazzocca, F.; Genova, S.; Di Campli, E.; Paterna, F.; Dâ€™Este, J.M.; Alfonsi, J.; Berretta, P.; Munch, C.; Di Eusanio, M.	Introduction: Vacuum assisted venous drainage (VAVD) is widely adopted in minimally invasive cardiac surgery. VAVD enables the advantage of using smaller cannulae in a reduced surgical field while allowing satisfactory drainage and pump flow. The production of gaseous micro-emboli is a recognized risk associated with VAVD, however no difference in clinical endpoints have been reported between pat…	2024		Perfusion (United Kingdom)				10.1177/02676591241230610	wrong intervention
Intraoperative behavior of arterial grafts in the elderly and the young: A flowmetric systematic analysis	Onorati, F.; Santarpino, G.; Lerose, M.A.; Impiombato, B.; Mastroroberto, P.; Renzulli, A.	Extensive arterial grafting (Art-CABG) in the elderly is still questioned due to the reduced life expectancy and the supposed higher periprocedural risk. Reports further demonstrated accelerated atherosclerosis of arterial grafts in the elderly, with hampered short-term and long-term results. We reviewed our experience of patients undergoing Art-CABG between January 2003 and January 2007, divided…	2008		Heart and Vessels	23	5	316-324	10.1007/s00380-008-1055-8	wrong intervention
Influences of cardiopulmonary bypass and fentanyl anesthesia on hepatic circulation and oxygen metabolism in beagles	Koizumi, M.; Matsumoto, N.; Ueda, K.	Decreases in hepatic blood flow (HBF) have been reported in patients and in animal experiments during cardiopulmonary bypass (CPB). We examined changes in HBF and hepatic oxygen metabolism during CPB in 16 beagles anesthetized with fentanyl. Hepatic arterial blood flow (HABF) and portal venous blood flow (PVBF) were measured by using an electromagnetic flowmeter before and during normothermic and…	1998		Anesthesia and Analgesia	86	6	1177-1182	10.1097/00000539-199806000-00007	animal study
Third Trimester Umbilical Arterial Pulsatility Index is Associated with Neurodevelopmental Outcomes at 2-Years in Major Congenital Heart Disease	Moray, A.A.; Robertson, C.M.T.; Bond, G.Y.; Abeysekera, J.B.; Mohammadian, P.; Dinu, I.A.; Atallah, J.; Switzer, H.N.; Hornberger, L.K.	Major congenital heart disease (CHD) is associated with impaired neurodevelopment (ND), partly from prenatal insults. In this study we explore associations between 2nd and 3rd trimester umbilical (UA) and middle cerebral artery (MCA) pulsatility index (PI = systolic-diastolic velocities/mean velocity) in fetuses with major CHD and 2-year ND and growth outcomes. Eligible patients included those wi…	2023		Pediatric Cardiology	44	4	816-825	10.1007/s00246-022-03062-0	wrong intervention
[truncated: 836 more rows]
